# Supplementary material for: Novel probiotic treatment of autism spectrum disorder associated social behavioral symptoms in two rodent models
Source: Sci Rep. 2022 Mar 30;12:5399. doi: 10.1038/s41598-022-09350-2 (PMC8967893; doi:10.1038/s41598-022-09350-2)
Supplement: Supplementary file 2 — Supplementary Information 2. [file 41598_2022_9350_MOESM2_ESM.xlsx]

## Sheet: Title page
		Dataset
		Novel probiotic treatment of autism spectrum disorder associated social behavioral symptoms in two rodent models
		Kitti Mintál1,2*, Attila Tóth1,2, Edina Hormay1,2, Anita Kovács1, Kristóf László1, Anita Bufa3, Tamás Marosvölgyi3, Béla Kocsis4, Adorján Varga4, Zoltán Vizvári2,5, Renáta Cserjési6, László Péczely1, Tamás Ollmann1, László Lénárd1,2, Zoltán Karádi1,2
		1 Institute of Physiology, Medical School, University of Pécs, Pécs, Hungary
		2 Cellular Bioimpedance Research Group, Szentágothai Research Centre, University of Pécs, Pécs, Hungary
		3 Institute of Bioanalysis, Medical School, University of Pécs, Pécs, Hungary
		4 Department of Medical Microbiology and Immunology, Medical School, University of Pécs, Pécs, Hungary
		5 Department of Environmental Engineering, Faculty of Engineering and Information Technology, University of Pécs, Pécs, Hungary
		6 Institute of Psychology, ELTE Eötvös Loránd University, Budapest, Hungary
		* Corresponding author:
		kitti.mintal@aok.pte.hu

## Sheet: social interaction test Data
		Mothers	Animals
habilitation session				social zone exploration frequency	time spent exploring the social zone (sec)	non-social zone exploration frequency	time spent exploring the non-social zone (sec)	time spent exploring the non-social zone and the centre (sec)	Total distance moved (cm)
P-VPA
		1	1	36	274.48	26	219.44	152.08	2996.14
		2	2	45	362.48	34	131.2	161.32	3886.46
		3	3	77	475.68	31	68.96	124.32	4567.53
		4	4	54	592.56	0	0	7.44	1626.29
		4	5	29	305.68	25	237.84	294.32	2351.63
		5	6	7	450.96	7	108.8	149.04	3455.09
		7	7	7	172.88	11	281.44	427.12	3220.65
		7	8	9	417.76	8	127.44	182.24	3270.14
		6	9	11	259.28	13	225.52	340.72	3587.75
		5	10	8	420.24	6	80.56	179.76	3130.33
test session				social zone exploration frequency	time spent exploring the social zone (sec)	non-social zone exploration frequency	time spent exploring the non-social zone (sec)	time spent exploring the non-social zone and the centre (sec)	Total distance moved (cm)	social zone latency time	non-social zone latency time	rearing behavior	grooming behavior in the social zone	grooming behavior in the non-social zone	social zone interaction	non-social zone interaction	urination	defecation	sociability index
P-VPA
		1	1	36	244.72	7	67.04	297.24	1949.24	8	1	26	0	3	23	4	0	0	0.569926
		2	2	34	499.68	13	59.12	60.2	2268.11	6	2	29	7	2	24	7	0	2	0.788404
		3	3	60	544.4	11	21.68	55.6	2362.47	1	7	18	21	1	20	2	1	2	0.923403
		4	4	105	505.2	13	74.72	94.8	1955.47	11	3	12	8	0	22	9	0	4	0.742309
		4	5	79	550.32	7	32.88	49.68	2093.6	3	263	18	6	0	34	2	2	3	0.887243
		5	6	14	254.72	12	307.76	345.28	2075.39	6	2	2	2	3	9	7	1	0	-0.0942967
		7	7	52	253.28	34	207.28	346.72	3284.77	39	3	34	0	9	29	8	3	2	0.0998784
		7	8	40	394.16	27	145.52	205.84	2592.77	4	89	21	10	1	24	11	0	3	0.460717
		6	9	19	515.68	8	58.24	84.32	1767.19	4	386	11	1	0	31	5	1	4	0.797045
		5	10	24	348	0	0	252	1181	228	600	5	2	2	22	0	1	4	1
habilitation session				social zone exploration frequency	time spent exploring the social zone (sec)	non-social zone exploration frequency	time spent exploring the non-social zone (sec)	time spent exploring the non-social zone and the centre (sec)	Total distance moved (cm)
C-VPA
		4	11	22	57.2	71	480.96	542.8	2834.68
		3	12	40	187.44	95	277.28	313.28	3834.68
		6	13	78	416	33	126.56	184	4021.39
		2	14	9	31.28	58	540	568.72	2640.39
		4	15	15	74.32	35	465.36	525.68	2312.52
		1	16	8	89.44	9	475.52	510.56	2662.68
		1	17	3	61.6	3	518.24	538.4	2430.12
		2	18	4	106.56	10	418.4	493.44	2881.92
		5	19	10	146	8	360.16	452.16	2845
		7	20	14	302.24	14	122.48	297.76	4150.35
test session				social zone exploration frequency	time spent exploring the social zone (sec)	non-social zone exploration frequency	time spent exploring the non-social zone (sec)	time spent exploring the non-social zone and the centre (sec)	Total distance moved (cm)	social zone latency time	non-social zone latency time	rearing behavior	grooming behavior in the social zone	grooming behavior in the non-social zone	social zone interaction	non-social zone interaction	urination	defecation	sociability index
C-VPA
		4	11	30	209.44	10	327.92	390.56	1541.63	3	47	13	6	0	10	8	0	1	-0.220485
		3	12	75	449.6	15	106.56	69.84	3270.41	1	60	30	3	1	30	9	0	0	0.616801
		6	13	37	237.12	34	351.2	362.88	1967.93	1	60	14	8	6	22	15	0	3	-0.193908
		2	14	16	59.04	36	531.92	540.96	1711.31	295	1	12	0	13	4	13	2	5	-0.80019
		4	15	39	187.28	29	371.36	412.72	2141.49	78	1	26	8	7	8	13	0	6	-0.329515
		1	16	3	86.48	108	425.92	513.52	1270.04	364	2	1	1	8	9	12	1	2	-0.662451
		1	17	18	92.88	2	499.6	507.12	1862.64	1	100	3	1	2	10	15	1	2	-0.68647
		2	18	19	54.72	20	526.48	545.28	1867.14	3	25	7	1	6	7	6	0	4	-0.8117
		5	19	32	216.08	4	13.6	383.92	1844.47	3	88	5	2	2	30	2	0	2	0.881574
		7	20	9	123.12	35	163.92	476.88	2265.4	57	8	26	1	10	9	8	0	0	-0.14214
habilitation session				social zone exploration frequency	time spent exploring the social zone (sec)	non-social zone exploration frequency	time spent exploring the non-social zone (sec)	time spent exploring the non-social zone and the centre (sec)	Total distance moved (cm)
ABx
		15	22	36	110.56	179	449.52	489.44	3124.74
		11	23	34	106.56	112	401.84	493.44	3666.83
		9	24	60	362.32	53	176.8	237.68	2976.2
		8	25	2	22	116.96	75	405.2	473.68
		10	26	2	0	0	68	590.48	597.6
		14	27	1	99	414.96	36	133.36	172.24
		14	28	1	45	166.32	87	376.56	425.6
		13	29	2	14	55.04	32	486.08	544.48
		12	30	1	48	332.8	28	143.68	265.92
		12	31	2	30	135.52	37	397.92	461.6
test session				social zone exploration frequency	time spent exploring the social zone (sec)	non-social zone exploration frequency	time spent exploring the non-social zone (sec)	time spent exploring the non-social zone and the centre (sec)	Total distance moved (cm)	social zone latency time	non-social zone latency time	rearing behavior	grooming behavior in the social zone	grooming behavior in the non-social zone	social zone interaction	non-social zone interaction	urination	defecation	sociability index
ABx
		15	22	13	445.44	22	118.32	154.56	2303.01	7	270	13	5	3	21	8	0	3	0.580247
		11	23	48	205.12	65	327.2	394.88	2223.33	21	3	19	0	2	22	19	0	3	-0.229336
		9	24	23	122.72	10	467.36	477.28	1638.91	2	27	8	0	4	10	8	1	5	-0.584056
		8	25	10	59.84	31	476.72	543	1562.5	540	3	4	0	8	6	8	0	8	-0.776949
		10	26	15	122.4	100	434.88	476.84	1626.82	25	3	12	1	11	7	2	6	0	-0.560724
		14	27	29	146.08	59	430.72	463.72	2645.37	9	4	24	0	6	3	8	0	8	-0.493481
		14	28	51	192.88	60	367.36	413.56	3498.95	14	2	25	0	13	18	14	2	5	-0.311438
		13	29	6	42.64	7	534.88	560.04	1138.93	555	9	6	0	0	3	5	2	4	-0.852334
		12	30	44	332.8	11	143.68	29.22	2324.58	10	2	17	3	0	15	3	1	4	0.396911
		12	31	38	302.16	39	226.32	310.84	4221.17	41	11	24	0	5	19	12	3	4	0.143506
habilitation session				social zone exploration frequency	time spent exploring the social zone (sec)	non-social zone exploration frequency	time spent exploring the non-social zone (sec)	time spent exploring the non-social zone and the centre (sec)	Total distance moved (cm)
ABx+probiotic
		11	34	0	0	57	598.16	600	1594.91
		15	35	76	383.68	45	155.68	216.32	4821.48
		9	36	92	437.68	19	107.2	162.32	3215.67
		14	37	35	169.44	62	279.28	410.72	3794.15
		10	38	124	415.92	23	105.28	156.88	3690.23
		10	39	67	392.4	12	113.2	194	2626.74
		8	40	67	392.4	12	113.2	194	2626.74
		12	41	10	86	101	447.92	507.44	2632.08
		13	42	38	155.36	36	347.44	443.36	4008.98
		12	43	48	48	20	32	142.96	3626.13
test session				social zone exploration frequency	time spent exploring the social zone (sec)	non-social zone exploration frequency	time spent exploring the non-social zone (sec)	time spent exploring the non-social zone and the centre (sec)	Total distance moved (cm)	social zone latency time	non-social zone latency time	rearing behavior	grooming behavior in the social zone	grooming behavior in the non-social zone	social zone interaction	non-social zone interaction	urination	defecation	sociability index
ABx+probiotic
		11	34	35	553.36	3	21.76	46.64	1625.92	7	35	8	7	0	25	3	0	4	0.924329
		15	35	21	540.64	16	39.68	59.36	2594.51	9	2	15	10	0	15	5	1	1	0.863248
		9	36	50	297.36	37	250	302.64	2568.53	3	68	25	3	8	31	14	1	2	0.0865244
		14	37	60	578	0	0	18.48	2425.31	117	0	6	4	0	21	0	2	0	1
		10	38	116	481.6	19	47.92	111.76	3402.66	33	125	10	8	0	35	5	0	9	0.819006
		10	39	105	474.16	17	55.68	114.56	2990.93	14	84	19	5	0	41	7	2	5	0.789823
		8	40	64	444.8	23	109.36	150.64	2433.87	73	4	16	3	0	21	5	2	2	0.605313
		12	41	33	433.52	22	101.84	163.6	2268.47	24	15	15	4	1	18	6	6	1	0.619546
		13	42	62	379.76	19	190.48	219.12	2637.87	90	2	32	1	1	18	7	5	4	0.33193
		12	43	56	435.04	20	68.72	163.68	3346.23	5	144	25	6	0	26	1	3	0	0.727172
habilitation session				social zone exploration frequency	time spent exploring the social zone (sec)	non-social zone exploration frequency	time spent exploring the non-social zone (sec)	time spent exploring the non-social zone and the centre (sec)	Total distance moved (cm)
probiotic
		11	46	0	0	50	593.92	600	2496.35
		9	47	33	562.24	0	0	37.76	2121.78
		15	48	68	332.56	27	139.76	267.44	3054.28
		15	49	29	137.12	29	386.64	462.88	3432.56
		14	50	38	146.96	69	328.4	442.4	1908.12
		10	51	75	301.44	55	174.72	281.04	3835.03
		8	52	100	323.36	47	182.32	261.12	4168.43
		13	53	34	393.92	23	118.48	204.8	3740
		12	54	32	327.28	38	205.04	271.68	3329.13
		13	55	59	411.36	29	116.8	187.28	3897.11
test session				social zone exploration frequency	time spent exploring the social zone (sec)	non-social zone exploration frequency	time spent exploring the non-social zone (sec)	time spent exploring the non-social zone and the centre (sec)	Total distance moved (cm)	social zone latency time	non-social zone latency time	rearing behavior	grooming behavior in the social zone	grooming behavior in the non-social zone	social zone interaction	non-social zone interaction	urination	defecation	sociability index
probiotic
		11	46	38	595.52	0	0	4.48	2286.27	3	600	9	7	0	25	0	2	1	1
		9	47	11	581.68	0	0	18.32	1014.45	9	600	2	5	0	8	0	0	3	1
		15	48	66	296.08	36	122.48	303.92	3140.17	8	2	19	0	4	48	7	2	4	0.414755
		15	49	60	322.72	18	238.24	277.28	2476.91	3	51	12	5	5	30	6	2	2	0.150599
		14	50	26	269.76	60	138.56	261.44	7050.71	106	82	27	0	1	32	16	2	7	0.321317
		10	51	3	429.52	21	138.64	212	2687.44	1	192	17	1	0	30	7	1	6	0.511968
		8	52	5	404.8	32	252.64	287.92	1840.95	23	1	8	4	0	18	4	1	6	0.231443
		13	53	20	514.8	12	243.84	292.08	3161.89	240	182	21	4	0	29	4	2	1	0.357165
		12	54	30	414.72	10	165.84	271.84	2222.06	25	127	21	0	2	23	5	3	1	0.42869
		13	55	25	526.8	15	132.24	161.68	2714.07	7	165	26	10	0	25	5	2	1	0.598689
habilitation session				social zone exploration frequency	time spent exploring the social zone (sec)	non-social zone exploration frequency	time spent exploring the non-social zone (sec)	time spent exploring the non-social zone and the centre (sec)	Total distance moved (cm)
control
		15	57	51	370.24	27	169.2	229.76	3107.24
		11	58	33	101.76	163	458.32	498.24	4211.09
		9	59	28	98.72	77	432.08	501.28	3548.63
		9	60	58	588.88	0	0	11.12	1499.16
		8	61	36	158.4	98	372.32	441.6	3491.52
		10	62	8	99.28	62	81.36	159.52	2625.38
		14	63	5	317.04	47	257.92	325.36	3134.04
		12	64	30	250.02	60	255.8	309.12	3088.23
		12	65	33	156.07	62	320.78	252.6	2765.23
		13	66	34	320.45	70	204.8	310.23	3121.34
test session				social zone exploration frequency	time spent exploring the social zone (sec)	non-social zone exploration frequency	time spent exploring the non-social zone (sec)	time spent exploring the non-social zone and the centre (sec)	Total distance moved (cm)	social zone latency time	non-social zone latency time	rearing behavior	grooming behavior in the social zone	grooming behavior in the non-social zone	social zone interaction	non-social zone interaction	urination	defecation	sociability index
control
		15	57	50	495.52	10	77.6	104.48	2330.49	11	3	13	12	3	23	5	1	5	0.729202
		11	58	54	262.64	26	289.76	337.36	4096.42	141	2	15	2	5	41	6	2	1	-0.0490949
		9	59	31	555.84	6	31.52	44.16	1762.68	6	214	10	9	0	30	3	2	1	0.892672
		9	60	8	409.44	13	104.48	190.56	1767.95	40	1	10	9	2	30	6	0	2	0.5934
		8	61	5	584.16	10	15	15.84	1994.43	4	237	8	17	0	24	1	2	2	0.94993
		10	62	50	469.52	8	295.92	130.48	2899.18	27	66	33	4	0	26	0	1	0	0.226798
		14	63	32	444.72	24	60.16	155.28	3395.09	2	6	28	4	0	22	4	0	0	0.761686
		12	64	66	405.92	38	82.56	194.08	3434.24	30	8	25	10	0	10	11	0	6	0.661972
		12	65	40	457.28	16	98.48	142.72	2698.52	30	3	16	4	2	35	6	1	3	0.645602
		13	66	60	267.2	31	154.32	333.8	3165.42	5	80	19	0	6	24	14	0	4	0.267793

## Sheet: SCFA concentrations
Acetic acid concentration 100 mg/mol/l												Propionic acid concentration 100 mg/mol/l												Butiric acid concentration 100 mg/mol/l														Total SCFA concentration 100 mg/mol/l
mothers	animals
	before tretment						during probiotic treatment		after probiotic treatment				before tretment						during probiotic treatment		after probiotic treatment				before tretment						during probiotic treatment		after probiotic treatment
P-VPA												P-VPA												P-VPA														before treatment	after treatment
1	1	8.86074					1	4.13591	1	3.53392			1	3.88815					1	2.23597	1	1.1938			1	1.91551					1	1.16225	1	0.285883			1	14.6644	5.0136
2	2	7.8576					2	8.33717	2	5.55801			2	2.9711					2	2.778	2	2.43364			2	0.828417					2	1.30198	2	1.14765			2	11.6571	9.1393
3	3	6.89378					3	5.51197	3	10.0936			3	2.3023					3	2.07103	3	3.87066			3	1.45401					3	1.50223	3	1.8826			3	10.6501	15.8469
4	4	18.1078					4	5.87808	4	4.55277			4	5.99098					4	2.82576	4	1.82382			4	2.64786					4	1.13506	4	1.172			4	26.7466	7.54859
4	5	10.0415					5	7.53818	5	4.47257			5	4.25305					5	4.3915	5	2.70178			5	2.88547					5	1.3122	5	0.936773			5	17.18	8.11112
5	6	6.237					6	6.91641	6	2.63642			6	2.97145					6	3.1696	6	0.678801			6	1.3212					6	1.48726	6	0			6	10.5297	3.31522
7	7	8.79187					7	5.69903	7	10.2049			7	2.7755					7	2.56888	7	3.57209			7	1.49098					7	1.37687	7	2.97142			7	13.0584	16.7484
7	8	5.02109					8	9.99283	8	15.7959			8	2.40563					8	2.87899	8	6.15189			8	1.15296					8	1.16488	8	3.69491			8	8.57968	25.6427
6	9	8.78698					9	4.92552	9	7.09919			9	3.24278					9	2.49171	9	2.92742			9	2.18693					9	1.17956	9	2.56132			9	14.2167	12.5879
5	10	12.1211					10	6.26846	10	6.29295			10	4.41193					10	2.57237	10	4.96192			10	2.94445					10	0.624544	10	0.921329			10	19.4775	12.1762
																																						Total SCFA concentration 100 mg/mol/l
	before tretment						during probiotic treatment		after probiotic treatment				before tretment						during probiotic treatment		after probiotic treatment				before tretment						during probiotic treatment		after probiotic treatment
C-VPA												C-VPA												C-VPA														before treatment	after treatment
4	11	6.22833					11	6.55177	11	6.33336			11	2.27804					11	2.01886	11	2.7651			11	1.45114					11	1.46907	11	2.2878			11	9.9575	11.3863
3	12	7.81816					12	5.00404	12	8.49232			12	2.05569					12	1.9443	12	2.92934			12	0.984085					12	1.05474	12	1.87825			12	10.8579	13.2999
6	13	7.74757					13	7.38461	13	6.49094			13	3.21601					13	2.62526	13	2.27037			13	2.37725					13	1.01654	13	0.879924			13	13.3408	9.64123
2	14	7.3876					14	5.07291	14	7.39293			14	2.53587					14	1.47525	14	2.54807			14	1.6377					14	0.611904	14	1.61198			14	11.5612	11.553
4	15	8.0887					15	8.55753	15	8.56689			15	2.96122					15	3.23904	15	3.20172			15	2.19798					15	2.18437	15	3.33773			15	13.2479	15.1063
1	16	5.59466					16	9.76151	16	8.96369			16	2.37335					16	3.21514	16	4.28904			16	1.21939					16	1.56583	16	2.45047			16	9.1874	15.7032
1	17	6.84168					17	10.6741	17	9.26416			17	2.30369					17	3.84147	17	4.43294			17	1.76268					17	0.998196	17	2.22711			17	10.9081	15.9242
2	18	5.67107					18	7.98887	18	9.43343			18	2.43851					18	3.93636	18	4.0271			18	1.32531					18	1.57509	18	1.70702			18	9.43489	15.1676
5	19	10.4459					19	13.4104	19	7.76926			19	3.84738					19	5.00564	19	3.70926			19	2.50746					19	3.5074	19	2.28904			19	16.8008	13.7676
7	20	5.37563					20	10.5159	20	4.31786			20	1.70633					20	3.75443	20	1.78316			20	0.79636					20	2.79371	20	2.37161			20	7.87832	8.47263
1	21	6.10799					21	8.47261	21	6.03578			21	1.72243					21	2.55806	21	2.79391			21	0.909576					21	1.38435	21	1.99775			21	8.73999	10.8274
																																						Total SCFA concentration 100 mg/mol/l
	before tretment		during ABx treatment		after ABx treatment								before tretment		during ABx treatment		after ABx treatment								before tretment		during ABx treatment		after ABx treatment
Abx												Abx												Abx														before treatment	after treatment
15	22	5.84898	22	4.46393	22	3.36002							22	2.54165	22	1.4059	22	1.21318							22	1.33168	22	0.726189	22	0.595943							22	9.72232	5.16914
11	23	15.0979	23	2.37133	23	2.74006							23	5.92956	23	0.82927	23	0.925239							23	1.44335	23	0.430994	23	0.525502							23	22.4708	4.1908
9	24	5.92681	24	6.15096	24	4.3369							24	1.80541	24	1.84171	24	1.409							24	1.14947	24	0.880082	24	0.810819							24	8.8817	6.55672
8	25	7.88473	25	5.07797	25	4.62154							25	2.81758	25	1.68919	25	1.5327							25	2.28912	25	0.849309	25	0.954226							25	12.9914	7.10847
10	26	10.5225	26	5.86155	26	2.18687							26	3.64054	26	1.68671	26	0.951261							26	1.3794	26	0.704671	26	0.517878							26	15.5424	3.65601
14	27	3.37368	27	0	27	0							27	1.35104	27	0	27	0							27	1.0265	27	0	27	0							27	5.75122	0
14	28	1.69616	28	0.624441	28	0							28	0.989793	28	0.417656	28	0							28	1.26992	28	0.75595	28	0							28	3.95587	0
13	29	6.66078	29	0	29	0							29	1.95532	29	0	29	0							29	1.18777	29	0	29	0							29	9.80387	0
12	30	3.82029	30	0	30	0							30	1.64023	30	0	30	0							30	0.897115	30	0	30	0							30	6.35763	0
12	31	4.46569	31	0	31	0							31	1.63822	31	0	31	0							31	1.25794	31	0	31	0							31	7.36184	0
9	32	5.37162	32	0.429416	32	0							32	1.98928	32	0.306785	32	0							32	1.20654	32	0.696772	32	0							32	8.56745	0
9	33	0.848343	33	0	33	0							33	1.69865	33	0	33	0							33	0.885121	33	0	33	0							33	3.43211	0
																																						Total SCFA concentration 100 mg/mol/l
	before tretment		during ABx treatment		after ABx treatment		during probiotic treatment		after probiotic treatment				before tretment		during ABx treatment		after ABx treatment		during probiotic treatment		after probiotic treatment				before tretment		during ABx treatment		after ABx treatment		during probiotic treatment		after probiotic treatment
Abx+probiotic												Abx+probiotic												Abx+probiotic														before treatment	after treatment
11	34	6.38057	34	4.15942	34	1.52887	34	8.12067	34	6.55874			34	2.31511	34	1.29733	34	0.97837	34	1.4469	34	1.77043			34	0.903178	34	0.678785	34	0.402494	34	1.49932	34	1.78077			34	9.59886	10.1099
15	35	6.90888	35	3.154	35	3.13564	35	4.22295	35	4.28317			35	2.29352	35	1.06182	35	1.27644	35	1.34129	35	1.51002			35	0.646634	35	0.593163	35	0.61017	35	1.00846	35	1.39295			35	9.84903	7.18614
9	36	8.45818	36	3.78294	36	2.2166	36	6.55282	36	4.80788			36	2.61965	36	1.07063	36	0.917636	36	1.48341	36	1.63817			36	1.02148	36	0.620988	36	0.520929	36	1.81328	36	1.56621			36	12.0993	8.01226
14	37	7.65066	37	6.4386	37	3.89186	37	4.10921	37	6.03319			37	2.38356	37	1.8646	37	1.22991	37	1.07853	37	1.48045			37	1.89973	37	0.832691	37	0.64048	37	1.23698	37	2.44941			37	11.934	9.96305
10	38	4.36881	38	2.3184	38		38	1.98816	38	5.41184			38	1.57354	38	0.892926	38		38	0.891742	38	1.04958			38	0.346209	38	0.404011	38		38	0.70035	38	0.931601			38	6.28856	7.39302
10	39	7.82367	39	0,001	39	0,001	39	0.821222	39	2.77849			39	2.1662	39	0.001	39	0.001	39	0.383385	39	0.690354			39	2.45158	39	0.001	39	0.001	39	0.714137	39	1.32111			39	12.4414	4.78996
8	40	3.70816	40	0,001	40	0,001	40	0.973185	40	2.52629			40	1.29516	40	0.001	40	0.001	40	0.369063	40	0.506285			40	0.986936	40	0.001	40	0.001	40	0.735866	40	1.21524			40	5.99025	4.24782
12	41	3.34575	41	0,001	41	0,001	41	0.927014	41	1.64605			41	1.11454	41	0.001	41	0.001	41	0.445987	41	0.244756			41	0.941134	41	0.001	41	0.001	41	0.782952	41	0.953113			41	5.40142	2.84392
13	42	2.67958	42	1.28834	42	0,001	42	0.940673	42	2.92595			42	1.60635	42	0.54372	42	0.001	42	0.396445	42	0.872859			42	1.01106	42	0.722531	42	0.001	42	0.915505	42	0.968594			42	5.29699	4.7674
12	43	1.92927	43	0,001	43	0,001	43	1.61725	43	1.01675			43	1.44582	43	0.001	43	0.001	43	0.578068	43	0.611108			43	0.948163	43	0.001	43	0.001	43	0.939469	43	1.2847			43	4.32326	2.91256
13	44	2.57955	44	0.720477	44	0,001	44	1.49017	44	0.912747			44	1.21649	44	0.455773	44	0.001	44	0.839201	44	0.77324			44	1.34311	44	0.711574	44	0.001	44	1.02178	44	1.46356			44	5.13915	3.14955
10	45	1.64996	45	0.748088	45	0.505042	45	2.64139	45	3.13913			45	0.842886	45	0.483256	45	0.314212	45	0.721365	45	1.63081			45	0.978274	45	0.69463	45	0.705438	45	1.35396	45	0.227012			45	3.47112	4.99696
																																						Total SCFA concentration 100 mg/mol/l
	before tretment						during probiotic treatment		after probiotic treatment				before tretment						during probiotic treatment		after probiotic treatment				before tretment						during probiotic treatment		after probiotic treatment
probiotic												probiotic												probiotic														before treatment	after treatment
11	46	5.20274					46	10.7202	46	7.29942			46	1.49714					46	3.1621	46	2.36498			46	0.836657					46	1.28857	46	1.03913			46	7.53654	10.7035
9	47	4.29908					47	7.52382	47	7.09082			47	2.60439					47	2.4121	47	2.65765			47	0.788374					47	1.68124	47	0.786146			47	7.69184	10.5346
15	48	5.90864					48	4.47052	48	9.22067			48	2.575					48	1.67708	48	3.68735			48	0.961573					48	0.744837	48	1.4201			48	9.44522	14.3281
15	49	8.09854					49	8.60944	49	11.5238			49	2.81004					49	2.53796	49	2.72453			49	0.792408					49	0.834687	49	1.42596			49	11.701	15.6743
14	50	5.50076					50	23.7115	50	4.12197			50	2.3867					50	2.27019	50	1.51136			50	1.25698					50	0.288686	50	0.571748			50	9.14444	6.20508
10	51	6.06479					51	3.22923	51	1.67724			51	1.76641					51	1.46812	51	1.33035			51	1.35569					51	1.0692	51	0.879875			51	9.18689	3.88746
8	52	3.65902					52	1.76529	52	4.15562			52	1.38475					52	1.28122	52	2.53598			52	0.988824					52	0.866057	52	0.645354			52	6.03259	7.33695
13	53	5.88286					53	4.23273	53	1.65908			53	1.97637					53	2.06277	53	1.25084			53	1.38585					53	1.13469	53	1.07777			53	9.24507	3.98769
12	54	2.0432					54	2.1897	54	1.84338			54	1.27892					54	1.11305	54	1.47015			54	0.959104					54	0.876698	54	0.980842			54	4.28122	4.29437
13	55	2.45898					55	1.21273	55	2.54597			55	1.28575					55	1.16349	55	1.5112			55	0.83657					55	0.800234	55	1.24923			55	4.5813	5.3064
12	56	2.28323					56	1.70817	56	4.66892			56	0.883979					56	1.01234	56	3.58768			56	0.787913					56	0.774665	56	2.38794			56	3.95512	10.6445
																																						Total SCFA concentration 100 mg/mol/l
	before tretment						during probiotic treatment		after probiotic treatment				before tretment						during probiotic treatment		after probiotic treatment				before tretment						during probiotic treatment		after probiotic treatment
control												control												control														before treatment	after treatment
15	57	9.23334					57	5.73536	57	8.50001			57	3.65572					57	2.59483	57	3.74946			57	2.20627					57	1.03986	57	2.51071			57	15.0953	14.7602
11	58	7.1328					58		58	5.56535			58	1.79502					58		58	2.68222			58	1.73861					58		58	0.888889			58	10.6664	9.13646
9	59	6.94362					59	7.54993	59	4.39614			59	2.3429					59	2.52723	59	2.34059			59	1.05977					59	1.26743	59	0.741253			59	10.3463	7.47799
9	60	7.59829					60	9.01092	60	4.95124			60	2.9063					60	3.01728	60	1.83839			60	1.13375					60	1.88895	60	1.30341			60	11.6383	8.09304
8	61	17.4013					61	5.80578	61	4.99933			61	4.24917					61	2.06678	61	2.12234			61	0.577676					61	1.03503	61	0.985931			61	22.2282	8.1076
10	62	5.72712					62	2.48694	62	3.28823			62	1.60017					62	4.56216	62	1.6641			62	1.4438					62	2.21214	62	1.34773			62	8.7711	6.30006
14	63	3.74219					63	1.24047	63	2.31818			63	1.66204					63	0.748612	63	1.48553			63	0.981614					63	0.877382	63	1.34704			63	6.38585	5.15075
12	64	2.45276					64	2.32021	64	3.00858			64	1.19851					64	1.4326	64	1.53742			64	1.00697					64	1.08852	64	1.11036			64	4.65824	5.65635
12	65	2.62451					65	1.64038	65	1.81395			65	1.24693					65	1.36145	65	1.30586			65	0.976776					65	0.812471	65	1.32851			65	4.84821	4.44833

## Sheet: Left subiculum
Left subiculum diameter (µm), bregma -3.6 - 3.8 mm
	Abx							antibiotics+probiotic							control							probiotic							C-VPA							P-VPA
animals	22	23	24	25	26	27		34	35	36	37	38	39		57	58	59	60	61	62		46	47	48	49	50	51		11	12	13	14	15	16		1	2	3	4	5	6
	98.224	50.89	50.82	61.135	49.411	71.047		48.61	52.88	66.5	58.806	68.398	47.145		39.918	51.779	62.72	48.102	58.652	49.112		65.82	66.093	53.34	60.723	70.038	54.007		62.35	52.4	55.05	60.036	47.88	53.321		68.226	58.65	69.25	65.296	45.979	40.224
	93.172	47.28	52.96	59.694	39.152	58.657		44.874	50.89	44.43	60.159	76.145	36.348		28.687	53.825	50.19	55.048	54.869	35.658		69.49	52.858	49.28	56.38	57.011	51.737		58.17	64.25	64.42	50.086	50.189	53.866		44.483	46.63	80.08	46.156	38.135	35.095
	90.715	55.36	47.14	53.825	49.802	57.644		46.115	53.54	52.28	55.172	61.207	40.743		38.562	55.996	53.29	56.886	55.379	32.654		66.44	46.28	42	44.666	53.886	56.958		52.78	63.21	46.49	41.905	45.116	45.448		55.914	49.2	59.1	51.868	39.754	28.734
	100.052	56.66	46.52	51.19	37.12	64.506		51.27	51.29	52.28	52.537	65.783	38.71		34.845	53.09	48.1	48.649	59.585	41.997		57.98	43.989	39.46	43.853	54.575	55.85		59.55	60.6	42	40.306	43.383	44.934		51.233	57.13	66.48	40.387	42.314	41.427
	95.475	57.13	44.06	53.535	49.939	59.429		43.927	52.4	50.69	49.895	54.325	52.967		29.41	71.534	39.7	44.971	42.846	43.383		52.78	55.147	44.43	45.031	41.394	52.303		64.91	54.87	48.36	53.718	40.252	51.456		51.737	55.15	64.42	42.947	42.423	31.773
	95.257	67.72	52.86	50.671	53.27	65.179		46.726	36.8	50.19	62.721	51.604	48.716		34.085	69.077	49.11	44.427	53.866	51.19		55.89	53.193	39.75	39.781	46.516	48.102		45.47	52.97	50.54	49.895	45.687	36.58		51.27	49.76	50.84	55.85	41.269	30.395
	86.148	67.4	52.54	52.277	44.28	56.549		47.606	38.31	37.61	51.842	58.587	37.267		21.474	74.203	58.54	58.652	48.649	41.84		49.1	55.379	43.93	34.149	48.339	43.358		63.47	56.5	55.27	50.428	38.307	49.112		38.221	57.23	61.88	44.77	41.269	42.628
	98.224	60.07	45.36	47.116	48.783	59.01		49.692	37.38	49.1	50.676	63.155	37.091		31.175	62.162	42.95	59.63	48.068	46.721		47.12	67.978	44.93	35.242	42.468	51.715		44.48	53.19	52.61	44.255	33.957	36.58		44.427	66.39	55.32	42.391	40.224	45.279
	89.259	55.53	42.62	48.339	49.295	57.168		42.833	36.5	45.03	48.102	33.699	43.383		31.428	45.225	43.88	65.396	40.864	33.447		39.18	52.496	55.41	32.453	40.629	41.348		46.49	59.42	55.27	46.516	37.529	39.712		42.947	60.8	54.36	40.041	39.208	31.411
	85.257	63.38	33.58	43.434	49.582	49.993		38.128	33.11	54.32	56.568	42.333	39.263		28.081	62.267	40.76	54.485	48.917	43.289		57.13	48.238	42.39	33.691	28.772	44.477		38.67	42.47	40.19	53.931	41.664	41.801		33.43	57.4	55.62	53.805	39.208	38.767
	84.576	44.08	33.43	48.806	44.666	47.766		42.423	35.31	35	42.339	42.628	41.427		30.938	64.268	43.93	55.953	41.427	30.823		53.93	46.074	57.98	36.676	40.797	40.757		47.55	42.62	47.02	45.591	34.459	46.156		53.29	62.72	57.92	55.914	37.74	25.771
	72.755	52.82	32.4	45.496	47.139	35.902		46.726	27.81	30.94	48.716	41.05	42.391		28.505	37.179	42.85	44.427	35.188	51.201		55.53	48.056	50.74	28.515	34.538	43.989		38.66	49.58	43.89	31.97	30.539	46.492		58.096	56.19	44.08	50.146	39.712	32.377
	76.656	70.07	36.14	50.536	37.529	37.508		48.238	25.64	27.88	48.068	39.005	41.533		37.529	31.902	50.19	63.116	43.03	42.571		45.98	35.581	39.26	27.729	39.208	35.095		33.96	48.16	39.26	43.036	36.378	46.563		45.591	48.24	43.93	40.306	35.52	44.934
	77.857	51.29	36.7	49.643	39.595	34.869		41.077	28.73	23.18	48.158	34.029	33.989		31.07	33.691	40.25	49.201	38.781	44.77		49.38	58.096	53.07	30.929	32.403	42.339		35.03	41.05	50.89	35.033	39.457	49.279		59.139	47.01	44.93	49.648	36.227	28.772
	78.804	42	27.73	43.884	41.592	40.041		62.801	27.24	20.16	41.905	58.657	29.27		25.611	37.841	32.4	52.657	39.822	41.348		32.54	53.866	49.65	39.712	37.624	54.335		26.08	42.33	41.27	35.095	36.965	35.001		59.139	53.85	41.79	48.581	41.223	41.295
	76.784	50.84	39.26	42.003	35.312	37.906		59.464	26.65	23.6	44.076	50.606	34.149		32.377	26.138	42.85	49.179	26.305	40.387		33.2	51.715	44.32	31.868	34.869	44.55		36.23	36.26	44.08	38.879	43.684	47.058		46.492	53.89	54.49	46.516	42.846	31.825
	62.333	35.76	31.87	33.201	40.17	32.073		59.414	24.05	25.25	39.208	47.943	31.035		34.013	29.111	44.43	36.803	38.307	42.947		23.36	52.277	34.28	31.35	33.43	43.927		59.78	37.02	44.92	37.609	46.75	56.424		32.403	42.83	32.44	49.758	30.458	28.505
	81.954	20.7	31.41	44.666	40.414	41.077		46.011	30.82	27.33	47.943	45.896	32.403		27.162	32.208	37.61	37.384	33.242	38.42		34.62	45.448	46.52	37.529	32.945	42.314		51.71	45.01	41.91	44.477	43.004	41.801		43.434	45.93	42.95	50.692	40.191	29.493
	93.837	36.68	35.03	48.783	36.069	35.04		47.508	23.01	28.27	40.629	53.29	42.947		37.091	36.624	44.43	47.023	40.041	39.005		30.31	58.541	47.56	33.406	29.252	43.89		60.09	50.04	37.18	46.516	33.989	52.277		46.633	47.9	34.87	44.934	38.781	30.867
	80.34	45.95	27.24	51.057	41.533	36.348		61.555	21.47	37.45	38.135	55.738	35.095		26.686	28.381	41.35	37.091	37.12	28.772		37.84	37.091	44.93	31.722	29.815	41.269		39.21	36.68	37.18	50.735		51.779		57.468	44.99	45.22	39.18	43.609	24.832
	73.872	45.9	26.77	49.029	43.734	36.699		55.172	30.31	29.1	44.088	50.676	38.668		38.135	38.71	43.38	41.801	34.459	38.654		37.75	63.207	40.8	29.714	29.419	56.089		39.71	42.95	33.69	42.833		51.779		40.387	49.89	36.7	53.866	41.269	30.07
	58.279	50.3	30.31	44.666	42.616	41.533		61.522	29.33	27.58	39.033	61.704	44.403		24.639	21.939	54.49	36.49	38.413	37.098		34.01	42.833	45.52	28.129	31.411	50.671		41.79	41.85	40.19	49.201		38.164		48.017	45.28	37.67	50.536	37.841	23.196
	57.03	50.04	35.03	46.516	35.902	33.406		77.233	19.5	25.8	36.743	50.303	38.221		25.643	32.912	39.75	43.734	26.118	39.595		32.8	56.453	46.72	33.447	25.095	50.8		50.74	47.21	35.19	49.648		49.112		48.339	42.33	30.93	44.648	37.74	28.081
	63.941	47.28	30.86	44.721	42.699	32.654		63.891	21.94	27.85	41.814	36.265	39.208		23.788	26.686	46.37	35.52	40.204	42.699			40.224	46.16	27.122	32.654	50.692		45.46	40.74	42.31	28.961		47.577		34.625	47.65	31.56	36.046	38.221	27.925
	52.235	40.57	43.93	38.135	40.367	33.723		62.29	19.33	34.36	44.088	31.962	33.43		24.556	28.772	51.29	35.978	46.251	30.458			37.179	37.18	27.253	30.395	41.84		54.98	39.51	42.85	34.491		45.514		43.289	50.94	28.51	42.314	35.535	26.201
	63.804	50.61	41.43	34.436	31.166	35.095		50.99	13.62	26.11	42.699	35.658	34.491		29.888	40.864	47.02		43.283	46.369			43.927	33.45	30.788	27.253	45.967		44.27		50.89	41.295		43.358		40.636	50.94	27.05	37.624	33.577	33.078
	77.562	48.56	39.35	35.681	39.347	35.04			23.56	32.95	41.69	30.314	42.699		27.704	37.97	40.76		35.118	24.467			46.633	28.69	28.895	27.758	49.201		39.03		31.62	38.135		45.979		43.628	50.23	43.03	32.403	34.149	29.074
	62.7	38.39	37.18	39.644	34.221	28.772			26.65	32.25	40.636	36.076	39.457		30.368	33.691	45.22		34.939	36.069			48.716	44.92	30.458	28.429	49.378		41.63		62.72	24.051		43.927		42.616	49.58	36.49	39.005	34.013	25.116
	60.286	33.41	33.1	40.977	48.604	46.75			28.23	28.69	45.303	36.137	38.71		26.686	31.902	46.01		36.565	35.902			40.367	34.44	34.688	23.846	54.325		34.49		55.38	32.945		48.102		48.017	53.24	33.72	41.821	33.111	33.381
	66.221	46.72	26.23	41.329	36.743	42.423			26.14		51.541	33.957	32.377		25.855	40.495	43.45		30.512	32.403			47.749	36.5	33.893	24.997	49.643		35.73		52.28	30.296		47.674		41.427	50.76	42.33	39.781	38.527	28.275
		32.38	33.37	31.428	37.906	40.757			28.23		47.903	38.221	32.654		25.209	32.183	45.51		31.584	30.859			43.628	29.3	39.513	28.534	42.846				52.28	35.535		51.456			51.6	38.41	36.378	35.095	39.781
			31.56	36.34	34.053	36.565			21		43.358	37.12	39.18		24.6	31.558	40.8		34.728	24.119			48.243	37.02	47.657	31.773	41.427				42.95	37.609		55.894			45.32	44.35	35.025	36.34	39.485
			23.97	43.339	33.577	33.111			22.16		37.355	38.135	26.481		20.92	36.884	32.58		26.757	29.252			51.313	47.58	30.61	25.802	36.069				56.41	39.005		44.648			52.09	42.21	40.326	43.983	37.617
			20.82	46.93	35.535	31.902			30.93		40.977	40.224	32.987		22.094	42.061	37.91		30.323	21.964				39.68	32.004	29.998	37.024				59.56	36.227		39.952			43.73	49.8	38.654	39.319	37.179
			24.83	39.402	28.772	37.97			26.3		33.078	40.252	23.971		23.966	32.073	42.63		41.057	27.052				39.1	38.879	20.802	45.687				57.92	37.179		34.845			44.08	46.12	43.94	41.427	36.084
			25.52	36.884	33.111	34.617			33.24		27.092	33.111	29.224		25.209		41.63		38.413	23.65				37.18	44.335	21.321	39.319				49.2	36.348		34.149			43.73	47.65	40.061	45.925	30.179
			28.03	40.326	36.069	43.641			27.88		32.945	36.137	27.253		24.75		42.31		31.902	32.403				32.51	41.899	28.419	47.903				43.45	40.797		35.902			41.6	35.65	43.94	36.676	34.491
				42.288	45.086	48.238			26.63		32.979	45.693	29.521		23.788		38.34		29.558	24.777				46.52	41.749	27.372	46.959				43.15	35.001		38.392			51.14	51.84	35.04	37.376	41.749
				35.35	31.411	39.347			30.54		32.612	47.88	29.916		19.959		45.01		34.79	22.223				37.65	49.312	32.512	42.391				49.64	34.491		43.339			52.16	47.67	41.17	36.084	52.967
				37.87	33.957	43.232					25.981	51.779	28.275		18.644		37		34.751	24.832				40.19	43.03		44.076				37.29	31.411		38.562			50.16	31.72	39.402	33.471	37.667
				35.033	33.957	43.459					34.939	42.846	27.758		17.52		38.78		28.848	32.788				35.04	43.983		47.52				44.93	31.962		40.743			46.91	41.59	45.949	39.513	37.675
				41.329	37.841	40.041					30.134	36.624	22.137		21.575		44.62		34.491	38.477					38.703		47.012				48.93	38.307		38.544			44.82	41.16	29.586	38.59	27.492
				31.061	28.772	39.644					34.221	45.967	22.661				41.6		35.497						37.819		50.498				43.36	33.012		36.378			44.54	40.65	32.537	44.624
				39.005	36.58	44.039					46.28	52.246	19.559														48.699				34.73	32.537		44.633			45.28	44.65	37.002	39.891
				35.704	40.797	39.096					42.628	42.947	34.364														41.533				36.34	25.268		51.009			53.37
				38.703	38.654	43.358					33.901	49.112	35.681														45.824				24.56	44.057		42.628			53.97
					37.091	44.181					38.865	44.934	31.825														36.317				37.45	38.732		40.061			51.02
					40.387	29.224					35.581	46.726	33.406														53.372				35.83	36.49		33.989
					35.312	30.143						48.356	34.436														40.629				38.26	35.734
					40.041	42.113						54.984	32.107																		38.59	39.159
					41.533	28.544						49.179	24.766																		40.69	29.521
					36.348	36.22						41.19	22.223																		36.94	27.876
					40.636	37.667						42.307	25.29																		29.56	37.098
					40.326	35.734						44.721	33.185																			37.289
					36.084							47.261	28.848																			32.813
					33.036							48.305	31.166																			38.314
					36.684							46.275	31.166																			27.492
					34.109							43.453	29.549																			28.534
					43.927							44.446	32.537																			35.535
					41.03							48.124	29.558																			33.185
					36.688							42.468																				31.07
					39.781							40.061																				26.89
					45.086							41.605																				25.643
					45.872							51.164																				36.265
					44.794							48.956																				38.413
					43.54																											31.799
					51.286																											31.799
					50.579																											31.105
																																37.703
																																35.528
																																38.442
																																42.113

## Sheet: Left Ca1
Left Ca1 diameter (µm), bregma -3.6 - 3.8 mm
	Abx							antibiotics+probiotic							control							probiotic							C-VPA							P-VPA
animals	22	23	24	25	26	27		34	35	36	37	38	39		57	58	59	60	61	62		46	47	48	49	50	51		11	12	13	14	15	16		1	2	3	4	5	6
	42.333	42.17	34.11	40.061	44.329	33.981		33.755	28.42	38.44	33.242	47.376	35.65		34.728	40.468	39.9	27.492	38.781	26.757		50.35	42.339	45.9	34.751	20.697	42.641		48.84	48.58	40.06	44.477	35.947	32.504		47.422	50.32	33.04	42.022	30.287	35.833
	31.07	26.63	31.9	39.918	41.368	47.422		37.732	35.73	34.01	34.916	48.598	45.448		31.428	32.478	43.68	28.11	43.453	29.558		48.6	40.656	39.07	47.56	28.159	41.788		45.9	44.79	38.87	46.796	41.925	44.378		51.185	46.54	34.77	36.076	34.79	32.31
	43.759	39.18	32.51	39.898	47.284	39.215		39.952	31.03	36.32	34.053	46.074	35.219		19.628	32.478	46.54	37.74	38.894	26.118		32.51	49.582	38.76	38.865	23.65	48.102		43.68	46.65	29.15	38.984	37.985	47.37		44.624	54.66	27.24	32.612	37.79	32.912
	50.757	25.9	28.81	40.636	44.323	40.69		37.732	26.59	36.32	31.166	48.243	30.726		19.178	33.406	47.56	35.466	33.642	27.964		56.19	40.629	47.38	40.864	22.272	36.22		37.68	43.61	27.24	52.01	37.449	46.75		45.872	60.74	35.46	30.867	37.703	27.092
	35.118	32.54	26.63	23.65	38.477	35.489		39.485	31.76	33.28	32.183	39.595	31.454		33.893	29.779	49.11	42.871	38.164	31.893		37.99	57.662	40.14	30.134	23.743	50.773		41.43	42.16	42.34	41.21	43.94	34.109		45.567	56.92	44.35	27.581	34.845	37.855
	43.023	33.99	33.32	38.257	54.685	40.061		40.65	29.55	45.12	30.368	46.721	27.492		42.526	31.825	48.29	42.133	37.87	30.859		48.6	38.477	47.84	29.567	23.639	36.936		46.63	49.69	36.08	45.062	37.376	41.788		48.559	45.28	38.44	31.893	41.899	35.219
	44.446	25.9	32.64	34.372	46.539	41.427		41.156	32.5	41.79	32.912	39.979	30.859		42.641	36.676	49.69	30.323	42.622	28.961		45.01	47.485	45.51	32.453	33.763	48.396		43.74	48.02	46.39	38.541	33.406	39.402		37.267	43.68	36.94	37.449	37.098	33.691
	39.423	31.11	32.71	32.31	46.563	33.036		43.734	31.77	29.15	30.368	37.449	32.073		26.696	31.558	53.51	34.728	43.49	32.073		46.59	46.592	43.36	35.734	31.842	44.446		54.91	45.06	37.3	41.925	32.979	33.642		49.84	46.01	45.09	38.078	41.17	35.118
	46.954	32.54	37.41	45.357	47.37	34.053		40.313	37	38.48	34.221	39.068	36.55		45.062	32.31	42.75	34.053	35.497	31.166		42	48.895	27.49	42.113	28.81	48.102		48.78	36.22	36.68	41.17	40.656	40.87		36.22	47.12	39.33	42.985	35.219	40.191
	42.884	32.54	33.04	39.326	47.284	35.528		43.983	28.82	26.76	42.307	37.179	32.713		37.819	24.198	56.63	40.71	39.781	23.65		41.16	58.091	46.18	42.288	23.743	44.076		49.52	43.98	39.84	41.788	42.75	45.201		39.595	51.31	39.26	32.512	37.267	36.676
	55.266	32.54	30.37	33.536	36.205	32.638		34.72	22.95	31.8	26.522	36.227	30.287		40.224	31.245	47.85	36.023	32.979	33.185		39.1	41.69	43.51	46.251	21.739	50.536		47.33	39.99	32.91	53.764	41.156	42.884		48.102	49.43	35	39.485	28.032	34.404
	41.788	33.69	26.23	34.181	43.609	34.109		41.533	26.02	31.11	29.567	37.054	36.378		40.636	28.848	49.43	34.372	33.504	30.143		49.23	50.579	47.12	35.404	27.492	49.312		38.53	37.67	33.45	48.102	32.073	38.59		47.646	50.5	38.41	37.855	35.658	37.449
	40.87	35.74	28.85	29.046	48.107	45.8		39.159	29.88	34.92	35.833	32.713	39.595		47.284	34.013	36.08	30.61	34.34	40.65		45.01	59.392	36.32	29.419	34.157	50.167		31.17	44.97	36.68	47.376	33.332	42.022		50.042	52.5	40	39.485	33.763	29.102
	50.233	35.04	27.82	34.491	42.165	30.287		39.952	35.35	31.9	28.848	33.723	35.118		41.394	33.25	57.34	46.492	47.122	31.358		53.36	52.781	35.73	37.888	30.079	44.477		40.74	42.53	33.18	44.335	38.257	41.925		45.896	57.47	45.16	44.335	30.512	33.893
	50.254	33.89	26.96	42.159	39.152	38.59		30.323	29.74	30.32	39.843	29.902	29.438		52.532	30.323	52.09	37.149	44.63	25.802		38.31	45.854	51.79	31.428	29.493	50.069		36.55	50.24	27.09	55.379	34.109	47.422		53.972	57.01	41.6	26.18	34.221	35.978
	48.022	37.98	31.58	39.117	39.492	29.632		41.375	33.33	32.54	39.117	29.102	31.008		52.636	29.549	54.73	32.612	45.872	30.134		49.12	52.579	43.58	29.493	29.102	48.604		34.16	53.28	26.96	57.154	28.129	48.017		41.69	58.84	35.58	42.826	35.833	40.191
	45.068	42.11	29.7	36.023	42.52	37.855		37.682	28.31	34.73	38.392	28.419	28.534		31.166	33.242	45.16	43.023	41.348	28.81		52.46	36.676	32.91	38.314	30.726	43.188		42.8	53.76	28.51	53.044	44.28	47.84		36.565	56.19	48.56	42.68	39.381	35.404
	50.233	42.54	29.41	44.861	32.638	31.245		37.682	36.49	31.06	27.964	32.208	28.275		41.69	26.604	57.53	43.734	42.314	30.143		46.65	45.55	35.65	35.118	21.726	46.369		35.03	52.73	46.07	52.574	52.199	49.758		47.243	54.54	38.14	37.992	39.513	32.403
	51.794	43.61	28.23	34.814	43.358	44.477		38.668	34.59	28.16	26.696	34.085	31.061		42.423	40.87	51.25	41.348	36.55	28.275		39.16	37.819	41.69	34.688	31.14	41.427		36.02	46.23	39.42	43.232	39.152	46.02		47.422	52.96	51.87	37.449	42.391	47.428
	53.193	37.35	33.18	35.833	44.544	37.934		40	40.2	31.06	31.454	37.333	33.036		44.934	38.477	46.72	40.191	34.602	27.808		45.81	45.357	36.68	29.779	27.758	37.149		50.77	40.49	42.64	42.048	42.003	42.307		38.703	60.57	55.5	41.71	49.758	36.676
	47.485	38.33	40.9	35.52	43.89	31.341		40.797	30.13	34.72	36.936	39.644	30.867		34.109	48.022	42.64	44.181	38.028	28.081		46.54	43.232	33.04	24.467	24.556	36.084		41.59	43.23	43.23	51.652	40.97	40.306		51.868	56.26	36.22	34.845	48.017	32.713
	53.601	41.64	27.1	32.788	41.295	45.854		43.74	43.07	32.58	37.819	43.459	23.477		31.175	42.269	50.03	53.779	39.781	22.223		61.32	48.917	30.13	28.772	21.964	42.307		37.53	37.62	37.65	42.048	39.381	49.802		48.917	50.93	44.93	35.118	43.759	35.681
	47.012	39.32	28.31	31.825	35.833	34.845		32.804	35.52	28.07	33.691	49.802	30.079		30.859	37.12	39.71	49.384	45.351	31.558		40.66	42.801	32.18	26.635	22.504	42.468		43.73	40.9	39.26	46.091	39.005	50.585		39.712	55.97	50.28	32.268	35.118	34.436
	39.595	37.87	24.3	34.814	35.65	38.527		34.775	33.76	34.92	37.819	43.734	32.403		36.55	33.373	52.36	44.721	37.675	32.945		53.19	45.567	34.92	25.472	19.207	48.559		39.6	50.03	35.5	56.065	39.381	49.229		50.46	56.26	50.77	35.118	39.644	33.406
	45.872	37.87	18.69	40.656	43.004	47.012		33.893	27.12	35.58	40.495	50.837	34.869		39.979	32.31	42.99	48.243	41.814	39.644		39.4	45.979	35.22	24.467	25.515	46.068		29.22	46.27	45.16	52.36	38.335	50.692		45.086	46.25	46.07	27.601	44.446	31.428
	54.294	22.91	28.73	36.34	42.133	36.385		36.076	35.73	37	32.251	30.539	28.848		38.257	41.401	36.02	54.849	40.79	33.036		38.26	38.413	34.22	35.025	31.73	38.028		31.31	45.01	51.96	48.158	39.644	52.214		49.632	50.25	47.85	33.691	39.952	32.654
	50.735	32	32.7	39.033	40.797	39.117		29.41	28.42	33.99	38.781	29.102	27.998		38.356	36.936	45.41	40.977	42.833	30.422		51.6	49.802	37.93	27.66	29.916	31.07		35.68	43.93	51.96	35.52	33.893	44.63		40.204	48.29	41.79	44.329	45.496	37.267
	40.897	27.09	28.03	34.029	43.03	43.358		33.406	30.87	28.11	28.734	38.928	28.848		35.833	35.118	34.34	35.704	42.21	26.635		42.83	36.49	33.37	36.378	39.256	48.565		45.3	52.14	43.45	35.281	36.016	52.402		47.737	42.29	46.91	40.041	50.821	36.497
	42.526	31.77	23.33	41.427	40.864	42.113		32.073	30.79	28.11	38.314	32.987	33.242		36.736	41.401	37.05	29.521	47.145	32.436		39.01	41.847	43.94	32.047	32.403	38.767		42.31	37.73	43.02	39.068	45.514	45.279		45.997	46.59	43.61	38.413	45.633	44.323
	47.468	36.94	33.69	36.34	37.855	42.75		36.736	31.07	29.59	32.478	37.754	35.616		42.113	40.495	32.72	46.586	37.754	30.458		40.06	42.333	48.83	35.474	37.024	34.109		41.63	53.78	44.86	41.592	29.714	45.261		37.449	42.57	37.45	37.054	41.592	45.687
	52.796	37.67	27.1	40.041	42.826	42.985		39.781	30.42	38.98	28.734	43.927	29.779		43.49	37.646	39.01	30.395	42.21	33.201		49.89	37.355	52.57	35.734	32.721	42.003		33.72	49.89	42.85	33.201	33.691	51.206		48.912	28.69	45.16	40.306	45.896	47.023
	47.931	38.71	33.18	41.03	39.256	30.368		39.712	33.2	36.26	26.635	38.42	35.535		30.85	46.656	53.24	34.34	40.864	29.438		43.71	34.364	37.86	37.333	32.107	37.675		41.05	41.71	39.7	41.71	27.492	64.336		43.684	44.48	34.77	33.828	41.077	59.213
	44.446	37.09	29.22	44.721	41.401	39.712		34.109	28.69	43.36	31.584	29.815	31.618		34.814	32.704	43.28	39.485	35.095	28.032		44.63	38.767	48.31	38.335	32.804	40.797		39.03	51.03	37.61	43.358	34.625	48.934		35.535	39.55	46.27	32.987	39.595	64.847
	49.295	43.43	35.4	43.958	42.985	41.401		23.184	29.92	37.79	32.268	45.967	28.207		30.179	40.061	55.88	29.493		31.825		39.15	37.449	65.75	34.364	26.023	40.326		37.02	47.58	51.2	42.391	35.04	45.735		41.427	45.93	42.47	38.392
	48.017	49.63	33.7	45.303	44.648	38.413		32.945	29.92	38.76	27.412	40.629	40.041		28.97	35.118	40.33	31.07		27.876		42.33	23.823	48.78	27.581	33.242	35.025		65.95	53.72	32.4	35.033	49.229	41.592		45.303	40.49	44.63	41.69
	38.335	43.93	40.06	39.781	36.084	40.061		33.201	28.38	40	27.102	31.175	28.226		37.267	37.179	29.42	39.096		31.962		37.02	30.179	45.51	34.436	36.803	38.028		57.98	41.81	31.62	42.288	40.79	49.582		41.847	43.38	31.58	37.098
	53.52	41.84	32.27	42.68	41.977	39.979		36.684	29.92	38.26	29.027	30.859	37.12		41.605	32.788	44.48	42.307		33.755		46.93	29.779	51.27	37.024	36.265	36.069		39.16	45.63	52.46	31.825	32.377	50.238		43.074	48.65	47.3	30.539
	49.665	33.69	39.78	41.638	42.003	41.427		33.036	42.26	39.71	29.224	28.284	32.537		42.048	36.49	37.99	32.721		34.459		37.05	38.328	68.27	35.704	35.04	27.122		42	45.9	46.01	51.715	36.34	43.453		45.979	39.01	43.73	32.377
	42.113	41.84	40.35	38.028	37.87	39.256		31.428	38.78	51.97	33.176	39.34	27.729		45.687	36.676	32.8	43.983		29.916		49.54	27.122	43.88	42.616	38.668	37.024		55.85	53.54		51.446	39.326	41.533		49.234	44.19	52.16
	37.992	31.62	40.98	34.157	42.985	35.118		32.813		49.11	32.512		42.339		46.068	42.113	36.02	38.135		40.864		33.89	31.799	51.95	46.392	35.581	46.843		52.88	49.64		46.592	40.367	43.989		45.007	46.39	42.83
	37.002	37.84	27.09	37.675	36.227	34.728		34.221		45.51	32.436		32.912		43.94	44.039	33.45	44.255		41.05		43.36	40.569	49.03	40.957	43.453	36.016		46.12	41.81		49.895	41.638	44.916		45.925	48.07	52.9
	42.333	38.13	38.03	32.073	40.061	43.958		36.884		41.69	29.224		36.699		36.676	41.71	43.64	38.928		27.243		50.25	37.384	48.93	38.42	29.916	50.086		42.62	40.19		38.392	37.355	39.595		41.592	41.3	44.67
	41.638	31.96	39.09	34.372	44.039	35.404		29.521		33.7	26.89		31.868		38.078	40.977	34.46	35.466		25.073		55.52	28.381	45.26	36.936	32.537			63.98	56.45		42.307	55.266	39.402		40.061	48.1	48.78
	39.033		28.9	36.676	46.516	34.688		33.201		29.52	27.847		29.326		46.02	38.675	48.1	33.691		32.403		45.69	34.728	42	41.664	31.962			64.75	51.2		47.284	47.301	47.943		47.139	52.28	47.02
	41.05		35.76	40.97	39.485	27.847		42.622		29.78	23.869		34.538		31.07	41.05	49.38	30.152		30.458		50.35	29.549	40.31	38.654	25.802			44.35	62.68		42.333	55.537	37.384		40.797	52.88	54.1
			30.46	41.156	45.979	26.201		34.728		38.33	37.002				25.515	36.676	48.06	31.497				42.62	31.773	43.76	31.035	32.804				40.76		41.638	41.533	53.336		55.147	40.31	60.63
			41.53	34.814	43.628	29.521		34.845		24.59	26.778				36.378	32.804	45.97	50.216				39.01	23.65	50.56	43.383					44.32		39.033	34.491	58.597		45.967	59.56	56.41
			33.24	28.429	38.675	28.961		36.107		28.08	33.373				34.34	42.256	39.75	51.233				32.79	26.138	25.44	41.788					57.7		43.628	36.076	58.541		45.472	59.56	59.78
			34.05	30.07	37.333	34.436		37.675		21.93	22.948				45.116	41.801	41.39	39.033				42.98	31.902	42.31	48.102					58.22		46.919	40.252	57.922		41.269	51.46	40.86
			45.98	40.041	39.644	26.768		34.029		28.77	27.253				36.497	32.579	36.94	38.314				39.34	28.848	41.16	42.468					60.65		52.781	39.712	56.761		47.56	57.7	52.24
				44.274	42.628	30.726		34.728		29.55	29.419				38.879	27.66	41.79	48.311				41.08	32.403	39.1	41.295					54.1		50.8	40.041	45.514		45.979	66.86	53.37
				44.28	43.958	31.558		32.721		27.16	31.035				32.945	34.277	40.76	47.577				34.62	33.577	33.64								44.916	45.967	43.853		36.58	55.62	61.86
				38.675	41.69	40.977		39.402		27.24	27.808				30.314	39.712		46.369				36.7	27.69	32.05								44.666	45.514	58.148		40.191	62.68	63.8
				45.693	46.516	41.05		35.734		27.24	28.381				33.111	32.403		42.979				33.69	27.729	63.33								39.547	43.927	49.643		48.463	49.11	52.24
				40.977	43.641	39.402		34.845		25.07	27.243				29.252	38.42		42.699				31.62	28.961	51.45								43.15	31.773	51.689		61.171	50.19	40.33
				47.382	40.569	35.765		40.79		29.25	39.18				37.624	42.947		41.821				29.33	34.491	45.93								35.188	31.773				60.63	42.33
				40.414	44.477	35.188		36.107		27.24	42.468				41.295	35.581		36.378				28.73	23.36	43.93								32.073	58.838				46.16	47.65
				39.326	49.051	45.52		38.42		27.24	23.007				39.457	35.466		31.962				24.03		44.04								43.927	48.463				57.7	44.16
				37.508	45.806	36.137		53.886		25.16	32.386				40.252	41.814		27.66				25.09		43.29								30.823	42.947				58.65	39.64
				43.709		39.208				18.03	26.686					39.34		37.508				27.69		34.59								31.035					49.64
				34.845						32.4	31.497					49.179		34.459				27.73		41.71								41.19					53.37
				41.427						32.8	31.558							42.699				30.82		39.32								43.884					64.09
				38.984						47.01	34.221							39.34				28.77		29.1								39.033					65.43
				39.152						31.5	38.527							42.113				27.81		36.02								40.864					59.56
				34.625							35.466							31.35				26.14		31.72								39.347					58.15
				39.005							39.952							26.023				18.8		43.98								31.773					77.41
				38.527							37.74							38.71				31.36		45.69								45.514
				41.997							28.381							49.279						38.53								44.599
				40.041							35.466							31.97						35.9								37.333
				43.289							42.571							28.734						46.3								30.726
				38.879														44.934						36.07								26.768
				59.63														46.014						49.8
				58.377														54.849						42.62
				45.591														38.668						37.12
				47.943														35.52						36.35
				39.033														24.997						27.73
				38.984														37.12						34.87
				39.952														31.962						32.54
				30.422														26.232						37.38
				40.326																				34.87
				42.979

## Sheet: Left Ca2
Left Ca2 diameter (µm), bregma -3.6 - 3.8 mm
	Abx							antibiotics+probiotic							control							probiotic							C-VPA							P-VPA
animals	22	23	24	25	26	27		34	35	36	37	38	39		57	58	59	60	61	62		46	47	48	49	50	51		11	12	13	14	15	16		1	2	3	4	5	6
	63.804	63.92	49.63	42.288	69.569	56.655		63.804	57.47	47.56	67.028	71.963	57.373		50.735	61.876	72.75	88.208	51.222	47.88		74.32	47.145	75.68	62.517	64.098	70.236		66.02	62.44	72.11	57.154	86.905	77.287		75.248	87.16	44.599	64.268	73.605	72.53
	72.567	67.67	61.65	59.139	63.735	49.807		70.003	69.15	38.16	62.333	43.884	46.392		63.207	61.951	97.38	72.02	49.582	43.15		60	47.145	92.53	76.435	55.517	80.706		61.86	60.8	59.01	82.293	77.653	80.939		71.564	85.66	46.516	50.412	67	71.074
	67.966	99.99	66.02	68.062	65.816	35.765		66.023	69.23	46.16	67.821	66.18	56.346		79.459	86.148	91.46	65.112	51.446	39.918		59.1	47.56	75.94	68.553	70.736	72.353		75.81	57.01	58.65	106.808	81.544	62.769		60.091	77.65	51.589	54.969	63.979	68.553
	64.607	63.92	50.67	71.701	68.43	38.42		66.861	80.45	45.45	59.429	69.745	52.9		72.699	89.336	89.3	53.318	45.357	48.102		53.34	38.135	68.03	65.45	66.521	74.537		77.05	51.55	50.32	94.212	77.053	83.635		89.869	98.22	56.824	64.034	72.153	58.652
	67.381	68.3	66.44	66.734	66.023	60.304		66.991	88.35	64.51	72.995	80.578	54.909		76.378	95.297	91.18	72.031	52.303	47.766		53.07	50.412	73.87	79.949	60.844	74.405		64.15	60.8	78.04	77.794	76.034	80.706		75.219	115.51	56.554	81.57	89.665	69.455
	59.046	67.38	44.77	58.475	59.213	43.459		52.235	64.27	51.72	67.612	62.495	73.772		75.681	83.488	93.26	51.313	49.582	55.738		57.98	45.949	75.41	76.435	63.444	72.292		75.98	60.83	72.99	82.303	76.841	76.435		72.624	117.57	67.745	75.829	75.222	90.014
	66.685	73.77	45.51	66.093	69.022	62.856		68.982	68.19	61.12	72.53	68.442	73.401		73.397	89.823	81.05	54.325	62.791	55.132		56.3	44.916	69.69	76.627	56.38	73.816		74.99	92.34	66.39	88.956	72.273	101.761		66.505	128.14	78.963	81.343	81.413	59.488
	58.597	77.53	54.97	82.963	69.022	51.589		70.081	62.68	47.54	57.473	79.291	66.093		75.284	82.101	100.43	62.856	44.477	53.931		56.96	41.814	74.58	56.766	63.224	92.738		72.05	67.08	73.14	77.424	75.411	86.228		61.135	102.08	62.495	82.011	95.077	72.755
	56.303	61.58	62.68	67.223	59.083	51.884		60.916	51.46	42.95	61.318	85.771	77.424		66.39	89.336	67.39	58.838	68.286	49.807		50.8	44.323	60.3	66.18	53.27	72.031		90.54	72.4	80.5	70.19	64.982	66.542		80.611	114.49	90.19	77.287	76.531	77.969
	67.519	45.61	49.63	80.003	61.171	55.251		59.777	53.07	51.71	61.166	75.135	83.488		60.629	83.661	60.92	63.825	65.246	59.995		64.58	58.541	59.56	78.474	53.535	84.243		89.31	80.65	81.7	88.587	55.458	103.518		70.376	113.78	73.371	78.915	74.844	76.52
	59.097	68.31	40.74	69.839	63.804	65.112		48.102	65.31	48.97	65.609	86.316	63.74		81.514	62.586	75.76	71.716	52.574	54.37		48.81	44.721	85.23	66.587	63.864	95.806		80.3	69.87	70.95	63.808	64.421	81.544		59.213	104.66	78	57.192	76.145	67.725
	63.31	80.71	61.96	79.156	69.475	44.624		44.934	53.87	42.26	56.147	70.085	73.401		65.825	76.36	57.7	59.139	62.565	54.61		66.8	43.853	75.41	70.085	67.745	76.645		95.17	57.01	79.37	63.107	76.36	59.337		70.751	98.22	83.918	65.783	55.251	54.048
	64.539		43.89	80.408	84.627	64.476		59.557	52.88	36.8	68.046	65.158	54.984		51.936		50.24	61.673	51.249	54.984		57.19	40.17	61.58	68.026	69.553	72.292		77.48	71.58	74.64	55.206	69.96	58.875		53.825	90.01	50.563	80.723	55.996	87.671
	64.506		48.81	72.98	59.557	68.871		52.402	66.22	47.67	62.586	76.975	45.591		60.254		85.57	74.358	64.793	51.121		53.27	52.073	74.77	81.359	72.247	77.916		70.75	63.79	85.85	86.265	69.148	75.233		62.691	86	68.386	51.313	69.053	77.562
	64.759		54.01	72.168	91.105	72.454		70.376	61.14	51.12	59.621	76.317	71.579		67.725		92.84	65.409	41.329	49.955		48.65	54.964	78.64	76.784	63.431	72.98		72.36	66.07	78.6	77.972	64.145	77.562		72.699	90.86	53.85	56.38	73.768	77.043
	58.415		39.75	76.145	81.594	72.454		60.737		45.12	59.557	76.713	54.294		84.243		67.91	73.594	70.12	53.27		70.69	45.279	45.61	60.457	51.233	64.759			68.59	72.35	65.783	74.38	77.653		53.069	89.09	61.792	67.028	65.746	64.535
	50.886		62.82	57.487	74.742	73.353		53.372		44.92	66.093	66.155	70.705		75.786			50.536	55.008	52.47		55.72	52.863	84.01	68.058	51.44	63.327			62.18	64.58	82.74	66.209			59.213	98.66	73.861	55.127		67.073
	48.967		55.13	54.535	57.459	59.429		45.979		52.47	67.397	68.286	68.414		66.221			63.774	76.145	51.206		49.03	43.628	64.09	63.142	49.112	78.54			55.42	58.92	74.993	67.801			77.336		56.38	50.945
	53.484		60.88	66.155	80.126	68.17		50.837		31.62	61.207	71.579	61.207		75.407				73.017	49.234		54.1	37.289	58.82			87.609			60.36	67.82							57.62	64.793
			72.14	52.136	71.232	59.042					58.885	73.609							69.179				45.279	66.81			75.429			65.45	78.75							64.442	63.979
			62.09	49.665	43.358	80.652					71.105	78.321							91.105				39.005	68.68			93.301			64.76	83.48							47.261	61.704
				56.113	66.439	78.067					63.928	73.148							77.382				35.704	81.3			69.628				65.25							73.683	58.415
				83.396	64.034	78.304					62.425	64.132							54.665					78.51			87.982				62.79							56.496
					68.11	61.876					76.627	91.496							67.284					88.15			80.764				57.23							51.715
					51.573	72.031					83.713	89.412							69.62												96.61							53.5
					61.064	67.203					73.997	59.102																			66.09							44.446
					65.563	62.995					63.414																				57.34							52.961
					63.142	72.995					59.909																				64.81							43.074
					86.291																										66.4
					82.855
					79.074
					83.635
					69.148
					82.74

## Sheet: Left Ca3
Left Ca3 diameter (µm), bregma -3.6 - 3.8 mm
	Abx							antibiotics+probiotic							control							probiotic							C-VPA							P-VPA
animals	22	23	24	25	26	27		34	35	36	37	38	39		57	58	59	60	61	62		46	47	48	49	50	51		11	12	13	14	15	16		1	2	3	4	5	6
	55.251	66.07	56.96	75.638	87.219	74.899		60.795	62.72	55.54	56.881	75.919	60.916		65.974	77.382	68.09	72.755	73.875	49.802		64.61	47.336	64.95	74.767	62.791	115.526		80.29	66.35	85.24	76.545	71.055	92.413		63.383	73.35	48.912	40.306	76.328	118.204
	65.083	90.71	66.06	88.412	74.203	85.825		68.19	73.07	59.56	63.314	56.453	62.21		44.477	64.366	86.33	64.62	67.962	58.246		63.25	49.582	61.95	60.127	61.313	82.16		80.65	54.33	81.49	97.96	74.844	70.936		69.71	73.13	50.493	35.35	91.273	149.25
	65.48	68.98	62.44	82.845	71.228	66.832		56.54	80.38	46.37	77.565	74.004	62.908		68.871	82.749	73.47	68.843	67.527	62.18		75.41	50.633	58.66	68.482	70.951	70.275		88.66	58.41	69.63	85.732	89.869	109.382		56.838	70.99	41.592	45.687	92.764	135.054
	56.549	86.5	66.67	53.515	70.951	80.764		74.581	85.67	41.03	70.978	79.043	76.83		75.44	85.704	79.39	56.147	69.581	61.023		68.64	50.633	56.73	64.805	83.504	92.413		96.25	79.3	84.42	68.254	74.99	99.795		72.454	53.6	39.27	43.653	76.883	114.336
	64.535	76.51	60.92	52.579	66.747	71.667		72.755	101.97	47.26	72.02	72.699	63.419		81.262	81.007	91.16	69.292	68.828	70.951		79.83	60.091	76.09	76.27	85.212	78.804		102.47	96.85	53.7	71.655	74.405	111.034		65.296	60.62	50.282	43.232	92.466	124.183
	62.899	80.41	64.88	71.671	80.882	88.698		78.527	107.4	46.28	82.449	56.626	67.785		91.791	98.614	71.43	77.597	66.476	68.13		108.27	44.63	68.03	77.846	77.114	99.115		127.58	60.74	75.71	90.634	83.54	125.088		53.764	72.45	49.118	56.361	98.518	142.141
	70.275	69.69	78.39	60.593	98.74	91.842		87.219	83.21	54.05	95.317	62.004	59.58		78.652	94.184	109.13	64.183	75.429	79.461		78.88	41.427	98.98	80	75.052	108.453		109.15	77.79	93.92	96.571	85.771	117.235		62.061	65.06	52.734	52.703	75.226	166.131
	78.652	95.17	60.13	77.79	113.351	74.196		79.826	101.87	55.84	89.103	71.07	65.158		65.296	71.963	82.17	48.85	74.709	74.789		70.75	42.288	96.07	75.407	78.766	95.349		102.72	134.45	73.35	106.603	76.32	113.992		73.861	75	51.615	50.671	86.833	144.373
	77.255	97.16	75.58	72.759	85.872	84.308		88.757	100.21	49.55	85.337	81.299	73.801		66.39	86.717	99.33	58.875	87.546	79.562		72.74	46.02	84.75	89.494	71.956	96.32		122.41	107.84	85.26	72.454	70.77	126.887		73.371	68.68	47.284	60.127	81.208	145.758
	79.263	93.84	77.04	78.513	116.495	72.458		108.649	109.02	57.27	79.904	64.442	75.4		62.18	92.082	100.99	80.523	89.238	70.705		83.9	50.977	66.16	88.313	74.99	124.817		124.74	133.54	77.31	67.579	75.681	119.938		71.163	81.94	47.851	59.305	95.706	133.37
	75.969	88.95	85.87	87.795	103.905	98.814		113.489	108.58	59.4	69.179	65.762	74.789		66.64	91.183	106.71	89.214	116.185	95.18		67.84	41.375	7.08	62.372	67.093	89.869		122.2	141.4	86.92	74.713	98.756	128.99		66.489	74.5	46.685	71.872	123.807	79.795
	92.525	87.17	101.38	93.023	96.297	116.675		127.018	79.95	76.65	69.376	83.681	68.871		74.358	87.112	107.11	88.365	117.811	71.579		75.8	52.781	106.15	80.249	87.322	94.394		108.98	130.54	79.9	92.058	81.731	112.161		81.343	54.71	42.526	97.121	100.487	66.747
	80.194	76.95	114.33	85.567	99.934	86.291		118.988	76.8	87.62	59.557	82.154	70.624		74.126	75.541	96.14	79.094	89.726	78.693		57.03	49.555	122.33	79.839	74.99	100.588		103.23	92.83	67.15	84.798	76.27	145.031		75.58	82.29	59.58	69.851	73.058	91.675
	94.602	84.54	112.63	93.861	105.768	76.975		132.969	87.36	69.44	97.79	58.587	80.167		66.258	86.717	73.96	74.577	70.951	77.315		61.38	64.366	107.29	85.231	66.869	77.124		70.93	123.23	90.9	77.308	84.798	122.807		70.24	60.07	56.804	81.208	71.537	77.519
	106.254	94.6	90.43	92.067	76.83	103.024		130.826	72.45	67.48	73.342	73.842	53.438		57.62	99.109	58.6	87.422	85.004	83.055		74.77	60.844	87.78	82.154	61.646	79.973		70	136.96	107	88.612	90.994	76.83		84.217	75.96	41.295	83.275	82.726	77.424
	90.715	71.32	78.6	102.386	100.313	96.526		101.099	93.37	72.44	68.589	79.757	50.993		78.752	65.158	79.32	98.693	79.867	100.761		65.18	62.53	89.83	89.324	70.333	86.502		63.79	106.1	96.48	87.215	83.478	81.53		65.212	86.3	52.047	59.143	102.713	88.513
	84.614	57.94	83.9	108.138	73.816	93.266		95.592	74.58	56.65	78.918	104.274	44.544		79.208	71.105	44.93	53.683	87.172	85.595		70.27	81.249	64.75	87.219	93.863	98.294		47.74	73.37	110.34	116.016	60.853	93.826		75.699	79.35	46.28	43.036	75.642	93.362
	91.186	60.79	93.44	127.458	69.274	97.432		99.277	56.77	60.2	84.952	89.869	52.869		70.236	77.565	59.1	75.829	89.388	60.489		76.69	68.106	67.38	69.396	86.43	79.043		47.74	96.49	88.51	126.426	80.929	63.168		116.785	71.78	43.641	62.425	72.202	88.538
	79.459	68.68	71.88	120.492	62.612	117.193		99.384	77.53	93.02	99.379	84.772	47.243		41.533	70.1	46.91	83.213	99.164	68.062		82.78	81.493	57.37	47.737	87.272	85.742		57.49	91.75	86.15	101.471	86.009	100.403		123.242	95.93	54.685	76.145	61.353	61.885
	75.638	84.78	66.36	79.001	59.758	94.671		95.366	58.97	72.7	59.305	74.004	51.164		53.515	55.379	68.22	100.109	74.614	68.954		73.13	69.804	65.07	53.392	81.182	64.506		53.56	103.63	84.23	117.081	68.362	76.206		95.16	104.01	63.237	62.821	77.737	91.135
	77.804	67.2	41.82	83.488	62.307	72.68		63.53	56.65	93.5	60.566	48.778	48.581		56.361	56.838	66.34	77.241	58.972	88.649		59.65	70.485	56.16	47.646	86.833	46.516		54.1	62.49	91.79	98.082	37.675	76.634		100.598	101.85	39.347	60.236	62.808	73.315
	64.877	47.74	58.88	82.743	59.872	68.871		79.074	46.07	84.02	83.918	41.605	50.676		53.372	70.38	51.76	92.785	65.713	71.166		70.77	57.154	65.28	57.625	86.148	65.225		56.86	69.27	88.65	72.838	65.095	76.645		84.682	95.37	43.89	59.291	63.534	67.223
	71.716	56.86	76.15	86.367	56.186	88.152		84.981	56.45	88.95	63.116	53.372	49.955		49.582	67.95	58.36	77.117	36.227	74.203		57.37	75.829	37.05	67.962	74.643	87.084		71.41	98.74	87.78	104.536	56.264	56.857		70.747	70.98	54.969	66.943	56.22	78.297
	61.757	64.42	71.26	64.506	56.142	97.611		73.193	44.35	75.22	79.716	48.828	41.05		46.685	51.604	34.75	69.25	32.377	67.174		74.53	65.862	46.39	50.971	80.279	58.638		79.03	67.95	83.17	110.051	56.501	76.002		65.425	84.85	66.934	65.891	50.498	95.145
	65.212	65.82	69.25	76.89	66.632	100.465		57.79	48.22	97.61	73.605	64.877	39.152		40.957	44.039	76.06	59.392	21.537	77.846		59.54	70.131	37.05	47.278	71.568	46.492		88.66	76.36	65.58	89.747	55.201	58.917		60.938	68.01	48.649	61.863	82.114	87.705
	70.24	57.92	59.03	81.091	62.682	85.704		48.379	48.47	86.38	65.217	46.074	47.139		40.797	43.653	59.36	53.926	30.079	45.201		38.41	79.249	58.82	56.22	54.745	59.672			81.89	82.7	81.894	56.23	83.645		79.425	52.57	50.886	55.635	73.148	83.111
	52.324	67.66	52.46	57.116	61.58	60.593		63.894	44.54	73.68	71.427	39.326	53.254		48.845	44.181	52.68	52.496	24.467	48.559		60.78	72.957	54.82	59.263	57.686	49.112			64.34	75.29	76.36	50.167	70.844		72.935	65.18	46.919	75.919	65.949	82.855
	57.568	61.58	46.91	47.284	40.224	53.372		57.53	43.48	72.2	62.18	43.89	51.313		48.581	51.884	53.27	66.505	48.783	36.378		60.09	74.291	42.31	57.738	49.802	48.934			58.03	78.14	95.042	51.604	73.964		72.187	39.95	56.857	80.412	63.414	88.106
	60.853	87.42	32.64	64.476	56.23	43.478		62.717	51.97	71.23	55.409	47.743	50.493		22.757	49.955	58	61.291	34.459	36.55		53.85	69.714	49.84	40.797	57.497	48.289			65.51	72.98	62.057	60.992	66.345		83.269	58.4	50.238	55.379	50.498	59.854
	56.838	53.6	45.09	65.024	54.485	54.824		58.054	51.01	71.01	41.427	55.379	51.546		47.52	50.886	49.52	49.533	30.743	36.023		37.62	48.85	50.77	56.162	57.497	31.558			46.37	52.8	68.218	48.828	56.38		88.353	46.95	61.491	51.737	55.644
	47.646	47.74	33.28	75.58	42.641	46.65		58.959	51.01	73.19	67.978	38.541	55.972		48.158	50.585	47.85	49.632	34.053	43.358		48.02	74.669	38.87	51.313	43.958	36.936			38.31	71.36	64.145	64.068	54.294		67.227	52.2	49.582	74.61	54.43
	57.154		42.95	50.886	46.954	47.301		57.225	51.96	82.12	66.685	51.009	47.261		53.601	36.49	47.67	71.716	33.836	43.734		48.91	71.469	32.4	56.727	46.28	25.845			48.72	58.82	65.112	51.206	46.516		60.2	39.32	55.718	49.692	76.388
	58.769		62.72	50.238	38.257	35.947		42.113	38.39	85.07	68.106	59.694	62.964		41.788	42.288	58.77	55.01	37.12	50.069		56.26	62.052	40.86	52.574	55.933	56.958			55.56	55.69	86.955	53.805	54.229		74.052	43.07	63.684	60.268	52.967
	58.447		39.84	39.319	42.269	36.565		41.592	40.96	87.28	48.956	62.899	44.329		44.477	34.372	43	44.599	54.909	48.733		36.38	59.758	40.97	54.65	55.527	67.656			28.9	72.03	61.438	63.825	69.235		63.534	37.67	57.359	48.733	58.587
	47.674		38.54	41.977	46.913	48.559		46.721	40.96	46.56	71.777	51.062	52.282		52.967	37.384	77	79.442	45.967	49.057		33.2	45.448	61.14	63.116	48.017	59.01			47.61	57.49	79.208	78.825	64.607		52.157	39.34	53.921	48.559	80.286
	67.725		52.68	42.113	41.295	68.226		55.694	43.36	46.54	52.345	46.959			56.453	48.783	45.06	59.804	27.925	53.931		41.43	60.2	35.52	61.699	49.582	68.298			39.01	77.65	66.155		54.869		70.271	38.73	56.38	46.779	59.401
	65.713		50.54	43.339	49.555	63.962		53.779	50.35	61.32	58.171	55.835			51.737	47.537	43	56.496	35.466	51.631		35.03	37.267	49.89	45.872	39.918	57.922			44.09	66.76	67.672		68.958		56.65	42.57	45.086	38.078	66.554
	58.541		53.54	39.644	35.742	51.737		58.657	37.65	63.88	46.275	51.652			58.171	47.943	49.49	79.904	23.971	50.026		47.63	36.936	37.98	48.61	43.734	67.203			44.67	70.24	53.5		88.059		76.858	38.42	53.208	58.638
	47.468		43.25	38.703	59.543	52.496		58.447	35.04	45.21	54.108	60.036			47.122	47.382	73.37	46.392	41.394	50.945		62.18	34.602	47.58	65.629	48.967				33.76	64.75	73.431		109.773		72.187	42.85	46.592	52.827
	58.824		41.39	41.977	48.61	58.541		54.204	47.69	65.78	37.87	59.484			71.166	52.858	66.93	88.353	39.547	42.979		48.31	37.732		69.337	44.721				49.55	76.83	73.371				81.894	44.65	48.221	50.46
	40.957		56.14	49.295	64.145	53.392		57.373	46.65	37.86	47.209	73.252			54.775	60.853	73.27	67.547	31.558	58.026		50.25	52.858		53.372	46.545				57.91	39.64	77.241				67.628	43.51	40.69	41.847
			56.14	45.357	48.017	67.628			54.49	58.59	49.112	62.769			51.009	69.913	76.95	42.314	44.323	53.642		46.28	30.422		71.667	51.121				54.24	46.93	79.836				92.484	36.05	37.406	45.567
			45.8	40.569	80.123					29.03	41.427	81.007			39.781		63.79	67.385	41.19	60.091			37.024		59.694	55.527				50.94	54.18	59.995				62.856	37.84	32.268	57.187
			60.65	42.699	62.856					51.31	47.261	53.866			61.291		45.2	65.949	49.895	59.337			37.675		49.206	55.458				55.95	66.75	55.561				69.053	36.94	70.994	48.204
			51.71	48.783	62.004					46.95	51.905						68.86	71.716	28.744				38.028		54.33	44.403				49.38	65.43	58.223				97.379	41.84	50.773	45.007
			53.27	58.508	75.613					44.72	56.259							66.812	50.233				48.598			36.676				36.38	46.93	64.273					38.93	49.45	43.734
			56.45	55.933						60.29	47.766							50.821	39.678				42.947			31.175				50.2	47.14	50.2					37.38	60.579	38.413
			63.6	35.095						58.2	33.078							47.577	57.908				43.653			55.996					52.96	50.412					47.58	35.281	47.209
			74.24	47.674						55.2	46.304							53.069	40.306				50.837			53.075					67.2	55.723					37.53	33.406
			58.09	34.277						51.88	47.145							63.923	50.2				45.514								62.77	46.156					33.69	38.541
			65.61	48.158							56.186							64.755	52.214				28.534									68.478					27.88	44.076
			51.5	37.289							49.234								48.934				39.256									76.378					41.39	51.879
				34.149							49.029								51.541				31.166									56.303					51.69	46.091
				44.63							57.644								58.415				42.307									85.273					69.46	45.633
											68.398								52.537				44.934									70.932						53.556
											38.675												51.393									58.736						51.541
											36.676												42.307									62.07						38.335
											37.355												43.653									80.929						40.977
											35.35												44.934															37.355
											52.199												51.03															37.675
											35.374												50.254															39.159
																																						43.283
																																						42.833
																																						46.251
																																						48.238
																																						36.676
																																						38.984
																																						36.378
																																						46.75

## Sheet: Left gyrus dentatus
Left gyrus dentatus diameter (µm), bregma -3.6 - 3.8 mm
	Abx							antibiotics+probiotic							control							probiotic							C-VPA							P-VPA
animals	22	23	24	25	26	27		34	35	36	37	38	39		57	58	59	60	61	62		46	47	48	49	50	51		11	12	13	14	15	16		1	2	3	4	5	6
	53.27	58.2	58.15	38.307	66.943	90.38		58.986	57.01	55.62	43.358	71.659	59.433		55.162	45.997	45.73	62.267	64.847	34.728		85.7	64.442	71.72	39.76	50.146	46.721		58.45	63.44	63.44	51.779	54.984	59.995		52.537	49.76	61.385	50.547	47.491	56.824
	42.833	47.77	57.84	41.295	61.451	103.431		58.204	40.33	47.67	48.654	80.412	47.577		75.382	39.547	39.68	56.996	58.736	32.004		73.61	52.858	76.73	42.622	46.156	48.238		77.56	64.09	66.07	48.059	52.235	59.429		50.945	47.12	58.513	45.925	60.507	45.357
	50.676	64.75	58.51	40.224	66.943	77		49.665	37.02	51.03	35.35	72.567	46.721		73.938	36.49	51.69	48.649	43.15	39.152		70.07	51.604	67.09	44.329	51.286	52.214		46.72	67.43	48.91	52.781	44.348	51.201		50.233	53.44	54.229	44.934	53.779	52.961
	49.643	48.56	52.14	47.674	73.816	81.761		59.557	42.95	53.27	31.241	73.872	48.463		68.871	41.997	48.4	53.193	53.825	34.053		58.84	52.594	66.07	45.925	46.563	42.048		45.63	60.24	56.16	47.023	54.844	55.931		53.09	50.8	47.577	45.261	44.156	49.229
	45.735	47.93	62.96	45.52	73.816	84.022		52.402	35.98	60.78	35.025	62.899	56.38		63.245	48.654	58.49	62.425	43.877	34.157		65.16	50.88	73.73	42.113	40.79	41.05		54.18	58.51	43.65	51.71	48.778	39.781		61.207	55.46	55.251	62.691	48.124	57.34
	45.735	53.97	62.21	50.157	56.54	81.841		62.28	46.95	47.9	29.779	58.917	48.783		51.164	48.289	59.49	47.058	44.666	41.638		61.45	58.19	58.71	41.427	42.003	39.781		54.18	51.59	51.22	48.102	42.947	52.235		57.011	64.78	49.665	43.684	46.954	55.206
	45.357	46.91	56.94	39.712	62.407	66.456		58.986	44.93	54.05	34.157	64.793	43.453		53.069	39.033	53.19	58.279	55.752	35.404		55.32	52.199	50.24	40.888	37.508	35.118		58.82	58.55	60.92	47.012	40.326	46.392		55.723	53.07	53.336	59.337	40.797	48.895
	41.69	51.99	47.74	53.779	57.154	66.345		56.857	46.27	53.78	32.478	71.408	44.348		59.102	38.527	65.11	54.535	55.84	36.023		64.75	57.168	53.27	39.644	43.983	40.353		67.79	57.54	51.22	56.453	46.954	41.05		43.232	58.17	55.62	56.38	45.062	52.858
	40.636	53.36	56.38	48.61	53.607	69.166		59.337	59.48	59.14	36.227	64.506	48.356		54.325	40.97	69.71	68.919	55.251	42.113		53.27	57.908	53.73	35.118	36.676	43.927		65.85	50.93	48.4	52.277	46.954	51.604		49.802	63.47	49.234	57.497	41.899	51.879
	50.233	54.85	56.94	55.527	53.987	61.699		60.916	52.36	44.62	37.732	50.886	44.348		57.068	44.989	58.88	56.9	58.401	41.585		59.83	52.136	53.07	39.005	44.721	37.985		90.97	57.53	63.79	50.993	51.541	50.837		45.633	65.85	56.838	59.143	47.012	64.982
	42.333	55.17	55.41	45.496	49.057	67.998		59.995	49.53	50.24	38.314	53.535	53.484		57.497	38.335	64.21	59.291	50.233	40.191		52.33	60.579	60.92	42.801	34.814	51.963		86.5	57.84	58.51	57.696	50.233	55.517		50.757	78.38	60.791	55.541	42.269	56.958
	53.27	52.28	62.09	36.676	56.766	76.862		61.717	54.18	53.76	39.485	55.894	52.532		57.068	42.003	61.73	58.806	51.446	36.084		54.82	51.286	45.2	42.288	36.743	47.692		76.32	51.99	58.59	51.868	46.954	44.874		50.757	67.26	56.824	53.438	42.871	61.814
	55.62	59.14	59.1	47.145	65.663	67.801		63.958	50.94	47.52	40.897	59.841	43.709		58.769	41.631	68.48	53.09	45.931	46.954		62.17	47.646	52.88	47.583	36.378	48.733		74.61	61.45	59.14	56.501	48.238	46.068		66.587	77.53	61.451	54.909	43.684	56.809
	51.233	54.23	65.11	45.735	68.808	80.804		61.22	47.65	44.48	40.191	72.292	46.954		56.977	52.884	58.17	51.233	48.604	44.819		63.81	55.448	57.09	44.94	33.723	47.692		80.52	58.59	63.56	54.964	48.238	47.209		58.19	81.94	62.447	74.317	45.201	64.611
	57.154	50.63	62.21	41.814	67.785	65.049		55.379	60.74	47.01	39.712	64.506	52.464		51.44	47.737	73.89	55.29	43.49	40.864		59.27	64.268	60.13	43.759	43.641	45.872		79.06	52.96	54.91	52.496	44.446	48.598		59.804	66.07	61.117	58.824	57.359	58.377
	55.581	51.19	59.85	44.057	74.361	56.54		58.091	65.07	53.07	41.605	71.747	44.63		46.404	47.052	69.84	51.541	44.156	45.062		51.87	51.71	53.92	49.665	35.864	49.533		90.17	55.21	50.69	54.964	57.7	56.065		58.447	70.7	65.413	61.673	54.007	68.736
	59.18	65.18	50.98	40.797	73.475	60.385		65.825	59.39	52.87	45.351	83.918	47.537		48.559	38.823	68.25	72.213	38.356	45.448		65.89	55.527	54.54	48.699	45.997	52.796		62.79	68.48	61.92	57.814	63.774	68.538		54.665	81.27	63.107	62.791	56.38	61.425
	67.223	66.14	59.14	43.709	87.137	65.663		64.145	59.13	55.72	45.872	80.804	48.289		42.826	49.665	71.3	59.143	40.69	40.136		86.21	54.71	55.01	51.905	45.687	51.9		75.64	75.66	60.27	54.535	63.473	64.539		56.54	71.61	66.093	54.984	70.178	62.052
	60.358	58.66	57.85	43.074	79.305	67.801		59.116	62.61	44.62	47.301	71.667	41.977		59.694	50.282	74.32	61.916	40.061	47.646		84.8	56.535	56.11	64.094	51.03	58.82		73.35	67.4	62.18	43.283	53.27	68.362		59.134	69.46	64.759	64.273	61.023	79.167
	52.402	60.51	67.23	43.339	82.819	63.547		65.346	70.08	60.86	45.357	97.177	48.828		54.294	49.846	78.36	64.251	41.847	45.806		103.4	60.29	56.96	55.581	53.642	59.557		68.11	70.52	61.49	51.233	67.292	71.163		53.372	66.4	60.457	78.36	67.998	59.213
	75.984	52.16	73.27	48.565	65.895	66.073		63.547	85.96	53.27	44.715	115.526	53.09		56.361	67.805	85.81	63.62	41.156	52.532		109.23	70.438	58.41	53.556	59.337	54.745		70	79.56	58.45	56.113	61.291	67.978		56.23	68.87	64.793	69.537	60.916	84.035
	88.208	60.49	85.34	53.535	74.108	66.443		70.951	70.48	59.21	49.029	130.485	47.422		64.366	59.139	94.75	64.34	56.065	59.909		124.9	74.61	66.07	53.362	60.489	50.773		92.87	73.16	59.48	49.802	71.568	81.289		52.781	81.94	65.296	74.17	61.491	73.137
	89.75	55.89	84.42	50.563	65.045	74.317		70.932	71.3	58.66	51.057	111.71	51.446		64.78	72.53	80.65	65.945	42.75	60		97.78	74.698	62.91	60.385	56.162	69.831		104.51	79.97	64.03	63.624	58.171	76.317		55.448	82.31	78.877	68.014	61.885	68.062
	97.689	64.25	91.42	47.468	48.806	65.949		82.74	71.8	57.66	51.731	95.686	60.916		67.628	74.317	79.97	59.854	50.719	67.422		81.62	94.168	65.22	64.476	56.22	88.757		122.9	72.59	55.84	62.201	65.225	75.869		57.625	90.27	74.38	63.224	53.254	72.247
	91.293	63.31	85.34	51.164	53.947	78.335		76.317	56.76	56.32	52.47	92.785	62.86		76.83	68.895	80.99	63.431	51.868	58.736		80.97	103.462	63.41	51.105	57.696	95.592		118.17	68.13	65.96	55.928	58.875	98.659		66.55	97.83	72.624	65.062	49.029	67.611
	82.855	51.74	89.34	55.914	55.448	63.547		87.234	57.54	65.85	56.162	97.516	52.532		75.58	77.336	82.8	63.245	55.379	56.655		112.91	102.626	68.36	58.527	58.657	85.465		89.44	81.82	67.91	64.679	74.38	114.958		65.024	104.93	73.668	69.588	54.244	71.074
	82.502	67.55	88.59	52.496	57.62	86.509		89.677	50.15	62.81	64.285	88.806	59.171		76.862	93.735	94.84	57.87	59.872	58.82		99.8	102.905	74.67	65.746	53.926	93.965		78.01	75.87	60.59	49.428	78.825	112.695		77	88.31	78.07	65.629	54.849	63.735
	82.293	66.35	91.99	64.86	61.023	94.74		107.042	60.85	62.12	61.318	92.635	73.434		68.621	85.337	92.78	70.844	58.824	57.908		96.48	102.085	90.27	67.998	62.07	85.872		71.07	73.51	56.89	59.854	81.914	84.846		71.792	82.24	85.493	68.828	56.496	80.082
	91.09	80.15	88.7	56.438	61.318	89.632		96.3	58.55	66.01	53.208	90.404	66.979		62.621	110.324	118.03	74.76	62.122	48.934		94.39	86.316	96.04	65.425	72.409	95.074		64.15	67.48	68.72	62.86	95.64	72.205		75.364	96.02	74.24	78.136	59.429	74.317
	98.781	87.22	82.61	58.972	72.488	93.002		83.069		59.12	64.285	88.855	77.565		58.638	89.091	121.88	83.684	65.007	51.44		95.69	83.918	105.34	69.25	78.335	89.333		69.08	70.93	70.99	62.092	113.065	73.431		74.614	100	68.106	76.634	52.863	66.812
	94.284	106.88	83.66	58.676	73.905	93.292		83.635		65.75	59.102	76.145	82.001		55.855	80.503	101.67	84.605	71.163	63.791		79.51	81.118	108.96	55.502	100.639	87.359		62.68	67.37	63.46	58.363	110.546	57.795		80	111.89	68.026	73.938	44.323	82.369
	91.583	128.57	99.99	63.31	89.461	88.229		82.591		70.95	52.454	72.567	80.858		52.094	78.891	91.96	104.224	77.621	56.766		64.15	86.811	94.47	70.844	100.737	85.895		83.68	73.23	71.89	47.33	109.332	64.034		97.053	110.16	68.736	61.14	58.503	82.184
	89.996	101.44	101.77	61.14	95.32	108.659		85.704		67.29	59.877	79.921	96.487		57.814	63.804	87.31	111.223	85.257	69.25		71.21	78.527	100.22	66.869	95.592	88.953		80.38	78.39	70.21	62.899	88.328	51.446		91.583	121.19	72.635	76.688	53.443	72.567
	87.683	89.75	107.6	74.493	120.22	107.483		77.678		79.17	56.886	79.397	90.703		77.969	52.745	72.7	114.491	86.955	56.147		73.49	77.972	89.49	68.923	100.229	81.514		80.99	84.22	72.15	66.159	89.945	72.081		90.19	111.55	70.492	62.35	59.083	67.482
	73.742	87.58	103.29	70.492	131.292	123.469		79.349		69.02	65.812		94.844		71.728	35.581	70	103.032	82.743	57.497			69.337	98.22	80.737	104.274	70.674		73.25	90.12	78.65	69.179	70.038	58.824		80.848	129.15	67.482	65.762	57.468	56.424
	79.644	73.28	90.71	74.004	114.68	119.708		76.929		88.08	59.836		106.439		71.804	43.927	69.49	107.124	75.739	62.76			65.646	86.23	64.539	85.672	68.871		69.08	98.32	78.98	67.713	77.371	73.553		86.962	117.01	62.07	63.688	60.602
	64.149	70.84	79.1	83.684	131.161	111.429		78.603		88.48	63.534		101.889		76.256	39.754	74.18	79.373	70.318	62.425			59.777	102.82	80.723	83.184	63.979			89.39	87.05	69.179	52.329	66.64		81.366	114.41	62.795	64.302	53.805
	62.517	75	71.88	88.953	102.705	103.486		70.12		97.21	70.932		88.328		83.681	41.077	69.57	68.418	69.376	69.804			67.482	86.15	86.606	73.431	45.687			99.73	88.89	72.849	55.147	60.853		83.583	112.52	56.881	77.421	63.107
	46.516	67.39	66.02	90.802	103.852	116.08		64.145		87.91	70.194		82.884		78.464	46.492	70.95	56.089	67.028	56.886			78.527	78.8	72.755	73.248	65.895			99.73	101.97	75.135	52.031	66.991		73.248	123.93	59.877	71.655	52.047
	48.783	71.96	65.55	80.523	86.71	90.38		64.353		82.79	69.537		94.559		80.003	43.927	69.57	64.906	66.8	66.044			79.507	78.7	72.353	58.541	71.716			99.73	117.46	83.003	76.328			95.18	119.61	62.07	71.07	45.896
		66.21	71.8	82.011	87.761	84.647		71.316		88.11	71.055		92.87		73.964	40.864	67.48	55.953	65.513	61.673			68.446	78.49	69.302	66.39	44.648			99.73	116.02	62.333	62.899			78.603	113.68	71.716	56.655	64.137
		70.48	69.46	80.523	70.751	75.887		82.607		74.03	74.317		89.75		71.415	40.743	70.52	63.825	75.656	58.736			56.501	73.43	76.834	63.224				99.73	134.78	49.112	67.381			75.497	138.6	78.304	62.691	52.884
			73.25	83.593	74.643	62.267		75.743		84.18	77.962		91.389		62.791	47.606	73.8	58.959	54.844	65.296			59.028	71.05	68.446	69.179				99.73	129	59.47	68.106			66.39	132.36	73.905	52.781	49.179
			61.72	90.558	71.163	70.376		67.547		85.27	82.373		82.16		62.53	53.069	74.18	60.916	63.461					69.49	85.106					98.13	148.08	65.825				76.388	113.03	86.458	68.875	55.127
			66.86	77.043	75.411	60.629		57.983		89.9	68.812		61.166		77.043		71.05	65.891	55.364					79.52	70.376					87.08	129.94	60.489				72.838	109.74	99.145	62.7	47.301
				74.027	76.034	51.842		58.04		82.01	68.442		55.404		71.507		80.45	70.932	62.442					78.04	66.221					105.64	124.28	64.691				75.656	106.56	115.623	71.99	44.076
				70.318	73.148	48.339		52.246		75.68	71.469		56.958		65.779		75.11	76.27	64.755					74.53	54.685					107.06	89.4	73.761				71.074	111.32	101.852
				73.401	79.521	58.652		54.007		60.67	65.974		41.997		63.941		75.48	77.053	48.017					67.15	52.9					119.59	79.02	80.929					133.27	86.316
				69.16	77.287					58.84	72.247		48.175		66.39		78.96		55.048					62.99	51.286					111.67	82.09	91.747					125.44	80.551
				72.353	79.094					55.85	60.2		44.916		68.553		75.96		53.825					75.68	53.535					111.45	88.85	103.13					120.74	69.002
				62.769	82.21					59.21	59.042		50.692		62.652		82.29							74.24						95.71	72.09	119.327					125.59	74.789
				57.53	83.213						53.647				61.318		86.72													92.08	73.88	119.537					121.16	71.659
				56.501	77.312						63.688				57.544		75.28													74.74	72.36	107.571					112.29	80.208
				90.078	75.015						59.777						67.91													78.92	88.82	102.851					115.17	66.345
				88.217	74.391						59.139						57.54													73.67	61.67	101.873					106.56	67.628
				84.576	68.442						54.365						55.85													66.87	70.53	99.252					100.62	57.544
				76.986	56.38						46.563						57.46													66.87	76.93	85.142					92.87	51.779
				62.122	54.244						65.762																			70.19	62.16	82.74					97.38	52.745
				66.093	54.37						58.513																			72.11	97.26	87.795					93.09	50.536
				60.141	58.657						70.065																			105.16	82.37	79.322					88.33	45.967
				65.891							65.296																				57.37	75.941					89.33	50.671
				74.99																											68.55	74.917					95.15	60.254
				71.716																											61.92	83.645					85.99	52.61
				67.284																											56.3	63.804					70.62
				62.565																											61.49	68.553
				69.553																											64.51	86.455
				74.052																												75.226
																																69.522
																																68.43
																																80.449
																																68.446
																																68.446
																																76.328
																																70.12
																																67.547
																																65.313
	55.379	63.74	63.26	54.51	54.964	54.909		49.758	59.21	57.13	79.921	63.207	57.054		60.345	60.073	64.78	71.716	53.069	73.964		85.26	60.579	75.94	47.116	51.715	55.458		61.64	106.73	53.8	63.379	72.477	61.224		72.115	78.3	50.244	61.135	56.453	63.224
	63.941	62.07	63.69	55.62	65.158	61.704		44.187	56.96	58.65	74.317	47.537	65.313		60.629	51.71	71.05	66.8	64.251	79.291		72.15	62.337	70.95	44.323	56.568	51.233		59.55	114.73	51.74	65.895	68.637	53.28		67.906	75.51	56.011	72.699	62.35	60.723
	87.181	61.88	79.95	61.491	65.011	62.721		53.069	60.74	66.86	77.308	56.761	55.369		54.325	56.996	74.44	76.442	67.612	80.381		83.06	53.805	93.03	49.692	63.761	54.685		56.5	121.44	70.57	91.535	69.302	65.384		75.757	77.41	62.215	63.237	50.536	67.154
	140.076	94.84	85.77	63.688	83.252	78.547		49.955	60.67	97.67	91.21	61.296	76.72		62.162	68.478	80.73	72.153	68.226	82.383		80.19	56.996	125.94	49.846	65.48	55.409		62.18	108.82	58.5	124.449	57.757	68.29		73.397	87.26	53.443	74.917	56.453	70.038
	90.558	129.01	107.4	64.302	63.804	84.022		54.815	68.03	133.72	100.109	66.39	73.609		63.444	77.692	70.75	97.208	105.313	95.068		106.49	72.699	177.23	59.305	95.292	56.303		66.99	123.2	61.12	179.013	58.657	76.883		59.543	111.45	61.673	73.964	69.077	72.744
	71.956	146.3	113.5	56.54	62.337	89.412		55.404	94.89	138.34	111.993	62.18	86.215		84.605	105.768	145.05	122.031	101.643	92.705		178.68	68.418	180.12	69.002	99.453	60.687		86.81	101.02	72.04	156.749	79.973	119.975		74.185	144.83	53.601	122.78	127.248	136.724
	73.531	122.88	99	87.935	69.077	67.284		57.34	105.03	125.24	81.728	66.747	72.202		112.076	100.109	150.47	139.978	53.234	142.457		178.77	58.246	108.21	99.729	81.208	72.292		91.04	79.37	128.26	74.097	122.266	101.889		78.804	198.91	73.353	186.195	118.94	185.151
	62.769	104.27	78.13	122.709	76.256	84.566		54.53	107.11	89.87	58.298	87.935	98.999		99.967	91.099	148.22	150.649	72.024	165.619		107.04	92.103	79.82	106.008	61.673	73.905		68.72	81.94	204.76	66.587	125.582	75.335		91.535	193.24	88.797	194.36	86.767	111.274
	58.838	81.49	79.32	106.254	93.441	100.823		69.053	81.81	88.29	77.424	145.754	94.962		91.747	73.609	172.3	125.94	81.299	87.854		116.8	109.818	98.22	90.549	71.381	176.145		140.79	89.94	154.96	60.132	75.135	75.019		106.254	171.69	139.789	169.181	71.895	98.357
	53.779	77.31	76	84.885	68.226	55.404		61.704	59.87	74.75	84.424	148.379	84.956		85.742	69.69	141.38	77.519	73.047	78.098		106.6	106.296	85.87	103.468	74.811	111.703		155.78	79.52	68.16	66.209	89.165	71.751		176.901	83.92	113.185	113.793	75.349	106.994
	58.279	64.81	69.87	73.282	119.119	83.164		113.448	75.48	71.72	78.025	92.835	84.94		62.333	65.883	119.31	89.981	79.733	71.671		99.08	80.276	83.88	90.426	76.713	62.908		122	69.46	63.46	68.226	86.543	78.724		146.705	82.27	108.901	110.257	60.593	83.478
	48.238	67.4	69.07	74.592	115.088	90.658		101.945	74.7	65.89	66.747	81.276	73.118		63.224	65.083	98.43	91.425	67.223	78.527		86.05	61.633	74.79	79.263	67.511	65.179		110.19	72.85	57.87	69.179	93.441	86.075		82.267	87.14	69.757	87.322	59.831	72.755
		63.65	71.3	65.746	69.628	76.559		90.441	66.66	54.05	76.002	71.163	74.625		55.404	61.456	84.39	71.716	59.831	93.735		83.92	59.433	73.53	73.118		73.237		113.04		57.74	61.473	90.549	58.657		80.357	74.49	63.825	70.038	49.112	75.93
		62.61	53.97	67.227	70.065	79.373		81.584	69.52		75.411	79.156	50.735		56.113	53.972	82.29	83.423	54.849	88.328		73.02	59.465		71.04		73.237		101.17		57.74		92.808	53.779		80.547	80.19	59.831	77.636	45.007	68.728
		72.89	62.35	64.268	78.353	91.225		69.443	69.17		66.406	79.074	55.404		38.413	50.837	84.58	80.804		75.959		72.57	48.158		60.236		83.032		86.46		57.91		95.349	67.044		90.163	87.08	72.897	62.495	47.646	54.535
			69.25	59.097	85.231	84.627		71.469	65.88		70.065	82.855	53.262		44.181		71.61			66.8		75.05	55.879		45.007		79.733		76.43		68.87		93.526			74.361	75.79	72.202	61.032	45.633
			50.84	69.443	100.823	70.921		77.653	75.8		62.791	67.966			49.317		74.11						57.95		49.279		96.952		65.07		67.13					67.008	73.16	66.143	59.831
				56.186	74.767	69.16		81.306	77.79		57.487	59.429			46.404		64.89						54.229		57.908		85.106				56.19					68.673	76.43	58.88	59.488
					85.231			65.196				59.995			42.985										50.233		85.771				63.1						85.89	59.401
					84.618			68.314				52.157			41.585																67.81						86.23	65.183
					84.759			61.885							47.209																67.16
					91.47			53.52																							77.42
					73.118			55.972																							81.28
					91.993
	62.86	71.72	59.1	55.914	75.681	66.587		45.567	54.24	68.39	64.708	43.709	42.622		77.421	55.162	65.96	78.157	63.65	45.788		61.5	47.261	63.12	46.251	57.95	51.057		56.55	65.55	65.75	65.891	60.036	72.439		84.178	62.72	67.511	68.094	55.32	59.8
	61.673	68.29	55.62	46.983	57.544	70.318		45.406	55.62	64.91	64.506	50.886	42.048		68.094	54.33	81.7	77.846	54.214	48.401		72.17	59.143	64.54	37.449	55.068	46.516		53.56	62.09	81.36	64.34	62.53	79.101		69.112	67.66	58.19	60.2	54.984	61.22
	59.95	73.47	55.05	46.592	60.073	73.531		46.592	53.48	71.75	66.665	55.879	39.27		78.192	47.851	87.23	74.61	58.246	50.536		67.28	53.09	64.54	40.414	54.249	46.28		60.84	65.86	84.58	63.461	50.945	77.818		75.919	64.44	64.793	60.566	51.222	64.805
	61.22	67.01	53.07	56.38	67.725	59.557		44.274	55.13	67.23	57.225	44.624	36.676		73.938	43.478	96.12	64.62	59.694	48.61		59.13	57.95	63.12	43.734	62.49	41.847		49.18	65.45	78.35	56.824	63.431	65.024		66.934	63.79	60.53	58.806	48.934	67.223
	65.575	66.67	54.96	56.22	61.615	63.774		49.955	55.69	65.07	60.853	53.581	39.152		69.16	39.843	106.14	58.091	56.501	58.82		78.23	55.723	64.96	44.088	55.266	40.468		53.72	68.27	79.73	60.579	49.692	67.531		77.73	76	53.866	50.238	40.041	66.669
	65.396	62.74	57.13	59.116	58.401	72.035		52.579	47.9	70.92	61.757	56.361	41.375		68.386	48.581	93.85	57.187	61.85	50.417		69.25	57.53	57.47	47.56	60.647	40.864		56.26	63.62	74.67	69.522	53.208	47.301		73.028	69.05	49.895	49.824	44.721	67.579
	67.385	72.38	53.07	54.685	61.858	74.581		49.582	51.6	61.32	59.653	60.127	34.845		68.923	47.851	104.56	59.841	69.913	54.43		66.5	48.243	59.48	47.743	68.332	40.326		58.15	60.2	62.11	51.286	59.097	76.091		78.804	68.39	65.883	54.053	41.156	59.097
	48.806	55.2	57.98	60.579	62.995	78.136		50.303	49.99	63.53	60.687	60.127	35.458		77.646	46.65	111.97	56.958	59.171	54.984		76.83	63.877	45.51	49.516	59.116	48.917		48.4	69.76	69.4	65.396	55.482	75.353		71.013	72.29	46.75	59.557	46.721	65.746
	53.234	63.31	45.26	65.891	54.53	71.747		54.849	46.07	65.85	57.851	55.581	39.891		62.28	40.957	94.38	56.727	52.496	56.317		79.84	64.145	50.28	50.233	64.306	49.428		58.41	57.12	50.94	60.268	58.433	69.455		62.808	62	49.555	58.298	45.201	79.459
	44.348	53.7	51.72	61.673	65.074	76.89		50.934	50.89	50.24	46.563	60.647	42.269		51.994	38.668	105.22	60.489	48.806	60.862		73.89	60.385	45.36	51.758	55.423	42.852		59.32	62.86	69.75	57.568	55.581	73.964		68.716	74.61	54.904	66.443	41.057	73.047
	54.71	66.98	45.32	63.116	68.875	73.475		48.828	51.62	52.45	57.662	56.38	54.824		52.869	43.004	96.48	66.979	52.594	59.263		72.45	64.336	46.69	52.496	55.581	43.591		65.02	68.7	64.23	57.662	54.685	74.614		67.978	71.57	54.61	71.564	37.12	67.962
	48.828	62.86	48.61	71.853	66.39	74.493		55.008	48.37	48.78	59.841	64.251	55.777		73.872	43.584	86.91	58.002	48.102	65.609		75.29	71.69	57.62	52.703	55.894	50.233		65.16	81.31	62.96	50.254	62.899	68.218		64.273	71.16	57.62	68.954	42.269	64.306
	47.971	55.4	55.54	70.951	63.941	76.841		56.65	54.54	44.42	53.193	58.541	55.777		65.409	49.494	75.29	64.539	55.502	48.845		67.28	62.582	55.48	55.482	57.373	45.949		68.25	73.19	67.74	53.234	72.635	57.639		57.639	74.79	57.95	69.69	43.609	62.162
	48.396	65.78	51.74	86.202	61.318	62.162		52.884	50.58	39.95	58.359	57.95	59.47		63.894	45.068	71.17	65.246	52.464	54.665		80.29	65.949	60.06	45.158	48.733	40.87		60	76.92	63.44	57.268	63.74	63.568		62.86	79.26	55.914	65.425	47.382	54.43
	53.779	67.32	49.31	75.919	57.154	71.659		50.157	49.54	48.89	50.32	57.268	67.381		59.028	46.592	70.28	68.218	57.53	68.106		71.04	55.502	57.19	50.886	46.492	40.313		68.45	72.7	64.79	64.476	61.951	52.496		68.218	73.37	55.928	63.003	47.646	55.404
	58.769	74	48.11	84.207	55.206	73.133		54.294	48.02	39.49	51.02	51.868	59.58		66.979	55.423	62.83	69.69	58.415	48.956		68.68	66.832	47.28	44.088	51.164	46.091		65.63	75.54	66.16	64.539	58.82	53.372		55.527	69.15	53.805	71.163	43.983	48.778
	51.779	73.32	50.99	73.668	65.409	71.777		54.294	52.78	46.91	51.794	63.62	53.213		58.922	46.545	70.93	56.303	45.201	47.485		67.79	59.758	51.72	57.187	53.52	46.233		59.54	74.91	64.34	67.073	53.193	65.849		65.513	76.83	48.475	70.213	45.351
	43.453	63.52	59.21	63.74	51.062	73.028		51.842	44.72	47.42	52.781	66.353	61.14		57.851	50.238	58.43	68.442	53.5	42.871		57.47	57.054	65.78	54.249	58.026	49.555		60.49	81.09	53.73	66.353	45.062	57.116		64.62	78.34	46.633	67.998	45.806
	43.188	85.54	52.45	71.671	63.342	78.825		52.454	46.95	48.29	57.459	55.053	61.451		62.791	50.993	58.68	56.303	42.113	44.348			61.85	65.71	51.737	53.556	41.605		58.88	77.24	58.66	70.271	53.764	43.004		68.526	90.13	50.238	62.162	40.797
	44.446	73.38	50.28	73.148	59.557	57.245		53.931	59.36	43.07	55.718	65.609	49.112		49.692	44.648	67.08	51.879	34.845	53.515			54.048	67.28	46.913	54.108	48.61		62.2	68.81	68.29	57.34	59.139	46.369		65.225	75.41	47.301	70.178	35.489
	43.232	65.05	41.39	52.579	57.79	57.568		50.238	49.76	47.49	48.102	55.008	48.396		62.49	42.884	66.34	57.068		56.162			59.268	70.74	47.646	43.453	43.232		60.51	66.67	57.09	67.008	53.52	51.313		55.379	81.61	56.264	70.917	41.533
		80.83	53.37	63.314	55.448	56.626		45.854	53.52	46.56	39.117	58.401	54.485		43.94	33.176	60.92	49.802		55.162			57.187	51.4	49.555	48.604	43.03		53.21	56.55	59.27	60.741	57.837	49.955		49.555	77.73	54.108	62.057	37.296
			47.12	55.996	50.773	57.87		62.057	46.95	45.8	41.03	48.396	53.213		62.791	30.134	73.59	43.983		45.896			58.091	46.18	51.233	52.094	47.903		53.03	65.02	63.64	56.809	56.501	46.492		41.401	80.65	62.333	65.158	43.251
			38.14	64.366	49.632	61.14		55.423	53.93	44.42	32.713	56.626			51.105	36.898	67.36	44.721					41.434	53.19	53.515	43.927	50.026		63.11	62.56	59.12	52.36	51.631	37.054			89.83	58.251	68.446	45.872
			43.16	52.345	52.324	62.18		47.301	51.16	37.86	30.431	60.023			61.85	32.612	67.04	35.474					60.723	45.06	49.84	50.929	55.201			58.66	52.47	55.541	50.233	52.677			85.49	59.143	62.682	62.791
			44.97	56.809	52.36	58.054		53.27	47.2	44.35	28.895				48.017	30.143	66.67						44.335		51.142		54.485			57.47	60.8	53.729	57.326	48.61			82.42	56.838	73.028	53.607
			36.08	58.415	59.672			45.116	40.69	45.9	32.713				47.376	23.869	65.75						36.22		48.559		49.632			56.11	50.28	55.008		55.541			76.92	51.737	66.443	53.607
			44.72	53.805	56.804			45.824		48.22	40.136					25.515	70.33						53.459		54.65					58.3	68.16	44.255					83.42	47.692	62.582	51.968
				65.713	64.805			45.854		51.23	29.998					23.184	66.87						47.743		49.029					55.36	73.19	54.735					95.38	59.134	62.49	51.286
				52.781	74.038					46.83	30.859					27.422	64.74						39.117							53.97	82.9	51.884					93.53	54.184	63.003
				50.886	81.601					48.22							64.5						31.008							56.5	76.84	48.967					97.72	55.053
				49.824	73.872					46.83							70.56													53.85	82.12	50.303					101.59	61.296
				53.967	83.292												65.89														75.87	51.71					74.58	56.438
				49.295	71.716												59.48														79.17	53.193					85.76	54.33
				51.233	73.163												55.2														76.51	46.251					61.7	56.113
				48.158	69.522																										74.33	42.256					64.54	41.427
				52.574	68.158																										64.15	54.244						46.959
				52.677	72.635																										76.51							52.574
				42.68	57.851																										71.67							49.895
				40.656	60.862																										72.76
				43.289																											72.05
				42.288																											70.08
																															67.38
																															60.36

## Sheet: Right subiculum
Right subiculum diameter (µm), bregma -3.6 - 3.8 mm
	Abx							antibiotics+probiotic							control							probiotic							C-VPA							P-VPA
animals	22	23	24	25	26	27		34	35	36	37	38	39		57	58	59	60	61	62		46	47	48	49	50	51		11	12	13	14	15	16		1	2	3	4	5	6
	71.99	50.837	57.908	66.341	53.44	91.58		59.194	74.497	91.42	71.53	46.545	73.49		61.575	66.406	79.56	59.831	74.79	69.47		93.686	61.487	81.954	82.45	55.01	60.036		64.847	77.308	72.939	77.42	57.61	62.856		89.443	57.225	58.84	60.45	45.007	57.983
	78.797	52.157	58.19	78.36	57	95.15		55.502	57.397	88.11	69.91	57.011	61.76		65.442	62.769	66.01	59.927	66.75	51.02		81.954	60.141	71.606	76.65	57.84	57.644		70.318	65.609	63.598	55.32	43.89	70.1		85.672	48.158	73.73	56.44	36.069	45.496
	69.022	53.27	49.993	80.082	62.27	83.71		58.657	65.779	63.24	52.88	46.304	57.47		51.879	73.82	62.49	52.884	60.46	55.85		78.693	48.806	74.665	57.17	60.79	57.53		68.27	53.535	70.701	79.36	60.13	61.207		95.145	47.56	71.16	63.47	34.845	49.582
	68.478	49.384	55.933	79.836	65.89	77.35		60.141	57.373	78.01	55.62	49.993	65.56		43.853	60.236	54.73	71.838	51.87	55.95		94.855	58.824	68.314	42	40.98	67.446		81.57	74.004	56.496	75.35	44.65	73.683		91.353	50.671	80.13	56.45	48.017	35.374
	75.335	46.156	56.886	81.359	65.35	73.12		56.54	44.348	71.84	73.05	62.899	65.16		42.333	42.641	61.49	67.203	50.55	60.25		98.756	49.846	72.68	46.28	56.55	70.747		71.53	66.812	60.236	61.79	43.36	69.455		77.241	63.547	61.3	64.15	48.61	44.916
	71.579	46.843	40.757	87.584	66.39	80.72		55.537	36.743	68.3	64.42	48.967	65.61		35.025	50.929	57.79	53.535	49.89	52.28		67.381	38.135	51.868	50.23	61.32	71.69		81.654	67.656	57.373	80.61	39.18	66.521		73.609	63.349	70.67	69.71	48.917	50.233
	67.978	55.933	38.307	89.324	59.21	71.11		58.475	44.323	65.61	61.86	55.933	69.14		43.628	38.164	57.8	50.238	47.63	54.32		73.248	52.246	45.735	52.86	61.92	55.127		80.686	54.964	52.464	63.92	44.97	62.14		61.487	82.488	61.3	48.61	39.595	44.477
	55.615	37.12	41.295	86.867	65.46	65.41		38.654	44.55	83.33	64.76	46.639	54.98		44.348	45.567	49.95	52.246	53.24	62.82		64.251	52.235	51.446	59.49	64.34	53.56		56.766	57.922	47.943	69.71	41.27	58.148		66.484	77.297	69.71	75.11	28.275	43.709
	57.468	31.618	50.671	74.185	50.67	61.49		50.238	49.145	74.07	56.42	59.291	58.66		50.428	38.164	59.83	42.21	45.63	62.53		58.096	54.335	48.806	51.69	56.15	49.665		66.073	53.535	56.259	64.21	55.46	49.582		64.145	67.26	72.83	61.72	43.89	43.509
	58.838	30.152	42.833	65.313	48.07	65.08		50.32	49.145	68.98	56.94	52.303	68.7		51.604	44.446	52.25	46.721	43.28	50.41		54.415	50.676	47.301	52.86	51.69	48.463		59.557	58.223	44.255	61.5	41.43	63.761		55.615	51.779	67.39	55.85	45.472	51.44
	66.894	38.135	42.314	51.121	47.02	68.81		44.666	51.121	68.98	53.32	51.361	58.54		25.419	51.652	48.97	46.156	61.21	50.25		54.869	50.536	44.971	50.84	52.74	54.365		64.501	48.238	55.364	71.41	43.64	71.579		61.858	61.673	70.38	72.21	50.8	47.023
	58.652	30.539	39.208	51.361	38.14	70.69		48.917	39.34	56.96	54.85	44.477	57		31.175	44.446	50.84	48.339	50.61	46.12		40.306	44.427	42.113	50.2	45.9	56.939		52.961	61.575	49.179	61.73	43.29	61.575		52.61	66.991	64.61	66.81	55.723	49.112
	64.906	29.779	35.033	70.038	51.2	76.66		44.477	43.03	57.79	58.51	41.223	57		30.929	44.181	48.78	49.145	48.36	58.3		57.983	43.036	59.557	46.12	58.4	55.85		57.62	34.617	55.738	64.75	43.63	79.356		61.487	55.266	60.34	72.4	47.012	41.427
	66.221	33.373	36.076	91.842	37.18	74.7		33.447	40.656	51.23	54.85	33.957	56.89		27.342	51.03	50.68	40.252	51.93	55.4		54.485	41.997	48.238	43.88	55.85	47.012		54.229	50.417	61.704	55.17	48.78	71.105		66.812	57.192	54.85	64.58	40.306	42.699
	62.7	27.102	41.801	55.048	36.08	68.17		46.633	42.622	47.02	55.41	55.953	55.46		26.686	45.279	52.47	42.884	49.38	50.56		44.922	39.547	46.843	53.34	48.02	45.472		48.289	44.427	67.656	56.82	56.96	62.096		57.696	52.703	64.85	65.65	53.372	44.483
	34.459	34.34	45.472	59.854	55.95	62.12		54.685	41.329	44.92	60.18	45.687	56.35		39.152	34.728	47.94	36.884	48.81	55.01		55.933	34.013	41.788	39.6	47.38	42.947		49.411	40.041	59.621	46.37	45.73	57.187		43.853	55.752	80.44	62.33	44.77	56.761
	37.024	35.658	38.654	66.869	50.74	71.73		50.189	38.823	55.95	59.21	49.112	74.07		31.07	38.135	57.37	32.713	40.8	45.16		63.928	41.905	52.61	48.92	49.28	40.306		51.313	46.074	51.71	50.04	44.99	61.673		58.223	59.194	85.69	68.44	43.609	45.514
	44.323	35.833	39.712	46.392	44.93	83.04		40.629	45.496	53.07	69.34	44.55	50.13		31.558	33.447	47.88	35.681	43.28	41.01		64.442	41.05	50.536	52.9	43.99	48.158		52.594	48.581	43.927	44.28	43.96	58.55		52.9	58.597	69.52	48.61	51.27	43.734
	49.555		39.952	44.28	54.85	71.11		35.188	47.646	53.54	58.84	51.573	54.58		38.307	34.869	49.58	30.646	41.3	47.56		47.468	40.326		56.19	48.61	66.044		47.116	52.822	60.916	64.76	57.27	61.451		47.301	63.517	69.63	78.3	44.057	40.252
	45.609		37.74	48.61	39.71	77.72		39.263	46.28	47.67	65.65	45.591	61.88		30.938	31.166	50.41	39.979	42.98	53.8		55.404	42.628		44.93	46.39	53.321		50.671	41.269	53.683	51.88	44.09	58.401		54.909	77.424	62.76	76.09	45.967	45.225
	54.204		38.928	53.647	41.43	72.62		37.74	42.68	43.73	60	49.279	59.54		27.253	35.312	45.59	37.098	43.93	57.36		64.366	47.737		46.56	47.3	60.132		44.187	40.252	46.545	50.56	37.91	63.979		51.201	64.755	74.8	46.98	50.32	51.233
	47.209		39.781	73.159	62.52	70.04		43.89	44.181	47.24	50.69	42.699	49.38		40.97	33.601	46.73	32.612	48.6	50.5		54.47	40.683		38.14	45.95	65.513		41.814	44.77	43.453	59.85	36.07	61.575		58.223	52.402	69.59	45.81	48.463	43.036
	38.781		42.68	45.116	66.64	62.34		29.998	45.872	47.01	59.85	31.558	34.85		39.644	42.571	52.16	33.504	45.82	49.49		53.967	44.599		43.29	44.92	65.45		44.666	36.936	64.442	46.95	47.65	75.015		43.289	59.213	80.08	60.29	45.031	36.107
	47.209		39.678	54.37	70.28	71.99		38.668	41.03	45.59	47.14	49.029	44.04		26.18	29.714	51.63		43.94	39.15		50.238	42.307		47.43	35.58	63.155		45.303	33.836	58.81	45.63	46.64	74.17		57.79	53.926	63.24	72.98	57.468	33.036
	44.076		35.118	49.112	67.42	69.57		39.822	36.227	43.07	40.8	39.979	40.9		36.803	22.333	48.78		44.97	59.17		52.734	50.46		49.38	40.25	56.939		44.446	39.952	52.464	44.63	52.32	72.326		46.28	59.777	76.86	77.65	38.781	33.201
	40.326		35.281	47.88	61.49	70.52		41.997	35.219	39.71	41.81	43.653	44.08		38.028	40.041	47.36		43.75			63.958	37.406		48.46	45.69	45.979		36.445	41.19	44.28	38.71	49.55	58.503		46.28	53.825	70.95	68.45	35.242	24.766
	39.891		31.558	58.587	47.43	60		42.468		41.16	44.6	42.539	40.33			39.152	40.86		53.32			59.392	39.712		46.56	42.85	39.986		27.243	41.077	49.895	36.35	44.63	60.885		32.713	50.146	59.67	68.84	49.378	30.85
			33.691	53.931	38.88	61.49		41.295		36.49	38.98	39.595	45.51			26.429	48.1		52.97			61.22	53.193		46.25	49.81	35.681		39.712		54.61	33.96	44.99	74.174		34.269	48.917	58.28	52.86	42.846	35.581
			44.934	42.616	46.52	66.01		35.095		45.82	42.98	28.515	38.14			38.703	39.21		53.51			61.023	43.004		39.4	39.6	53.843		36.565		54.824	38.16	53.87	82.29		41.434	45.896	64.79	59.04	42.333	29.027
			33.893		47.28	60.67		40.957		58.92	41.64	30.143	30.51			40.743	40.76		47.01			53.372	48.755		53.6	40.19	50.493		37.675		41.434	46.56	40.06	51.27		45.896	34.085	58.15	59.62	42.947
			32.31		46.95	46.49		31.962		48.22	42.54	23.926	44.48			46.721	40.31		48.07			65.158	42.269		60.49	44.92	49.295		26.635			23.01	44.38	50.086		43.609	34.053	64.09	55.04	41.631
			42.423		44.33	49.76		46.251		48.81	43.63	32.512	41.79			38.781	33.58		43.64			54.745			40.33	37.12	49.802		34.109			45.81	45.87	58.82		50.233	34.586	48.6	62.86	30.422
					50.25	53.78		42.52		42.87	44.99		40.87			31.341	35.9		52.14						49.38	44.28	56.065		33.981			35.04	57.87	64.873		40.224	39.712	57.49	56.26	38.675
					44.45	44.48		47.971			44.27						37.74		48.02						45.82	44.28	48.699					32.65	43.48	56.186		45.824	34.34	47.63	54.54	39.159
					41.59	63.74		53.392			41.43						59.88								35.98	38.68	52.402					34.63	51.01	54.665			27.102	49.54	51.69	37.333
					39.98	56.77		46.068			43.23						54.41								43.94	33.37	54.048					45.59	51.84	51.868			35.947	51.87	53.54
					49.76	53.5		38.703			45.41						52.78								42.16	35.4	54.695					29.07	54.17	54.49			29.998	52.68	51.19
					44.26	48.92					44.86						47.88									38.34						48.89	46.18	62.899			44.378	51.14	60.51
					47.12	48.4					52.87						55.91									41.16						46.96	46.69	52.496			41.368	64.25	49.76
					47.24	49.18					56.65						48.1									39.49						34.34	53.97	52.869			31.765	61.95	47.12
					48.02	55.07					46.95						46.07									36.94						44.65		49.824			34.72		39.55
					42.31	46.37					50.67						39.18									37.38						43.73		50.347			37.054		52.73
					44.34	45.98					43.07						39.7									31.56						42.31		38.164			36.467		43.19
					43.81	51.45					41.43						38.31									32.27						44.65		35.833			30.431		48.22
					39.49	50.94											37.09									36.56						44.34		42.165			39.781		53.6
					35.95	57.03											46.07									36.08						39.49		34.728			38.865		48.84
					42.85	52.68											51.12									46.49								51.02			31.773		62.12
					43.64	42.83											41.53									39.95								50.233			39.256		54.67
					43.58	48.24											48.93									36.22								32.579					43.59
					37.68	50.89											47.65									38.54								50.428
					39.92	41.79											46.91									38.54								52.136
					37.05	42.85											42.68									41.17
					41.06												36.49									36.39
																	37.98
																	39.42
																	29.05
																	38.59
																	39.18
																	35.58

## Sheet: Right Ca1
Right Ca1 diameter (µm), bregma -3.6 - 3.8 mm
	Abx							antibiotics+probiotic							control							probiotic							C-VPA							P-VPA
animals	22	23	24	25	26	27		34	35	36	37	38	39		57	58	59	60	61	62		46	47	48	49	50	51		11	12	13	14	15	16		1	2	3	4	5	6
	42.107	41.473	42.903	44.819	39.12	43.68		26.594	38.135	50.32	49.1	48.733	45.85		41.605	31.061	43.73	41.788	42.64	44.72		53.372	48.017	41.605	46.01	45.66	53.438		41.69	38.442	45.806	47.33	60.8	63.068		47.485	37.449	56.9	51.02	40.656	32.912
	41.473	48.107	44.421	53.698	46.28	51.87		41.605	39.215	47.49	46.28	52.157	42.95		32.504	38.413	47.2	44.477	46.59	49.69		38.703	38.865	44.861	54.31	38.03	48.294		42.113	38.413	47.422	40.64	56.45	63.461		49.112	42.113	48.76	53.19	30.296	37.934
	35.04	46.18	33.642	52.136	41.6	43.48		29.549	65.024	41.9	46.91	46.954	44.33		33.242	40	40.9	42.826	47.12	47.85		45.514	38.541	37.87	37.74	44.09	43.641		35.466	35.947	40.656	39.89	42.34	52.235		50.773	38.314	62.07	59.03	46.275	34.751
	43.023	39.952	29.879	53.601	42.64	51.74		36.965	47.485	35.65	45.79	55.517	51.5		35.65	40.864	44.45	38.356	51.96	58.92		51.963	43.251	31.825	46.54	40.74	47.33		50.563	31.341	46.633	41.37	43.36	52.235		44.934	33.893	61.42	49.69	48.401	28.159
	45.514	39.492	27.581	37.406	42.31	50.89		31.166	41.394	42.47	54.05	49.824	57.37		36.197	32.704	27.81	37.376	50	53.51		55.615	37.149	33.201	45.12	37	50.282		32.788	32.638	57.625	43.74	60.49	53.213		42.307	44.039	63.74	57.81	51.868	40.629
	38.703	29.879	32.912	66.341	41.21	36.68		27.372	37.703	41.59	38.98	51.868	43.68		42.852	36.55	29.93	42.75	42.31	55.63		50.735	46.074	37.667	51.02	27.34	48.107		42.307	33.981	41.394	47.33	51.01	56.108		47.851	49.802	56.45	41.17	49.112	30.323
	40.191	38.984	33.332	49.516	48.12	29.27		35.001	46.633	44.62	42.02	47.737	48.84		38.527	37.529	39.49	42.641	45.69	64.15		48.733	33.691	33.691	51.72	38.41	45.854		45.788	34.269	45.116	47.28	52.34	49.45		48.102	46.263	57.05	55.01	42.314	34.79
	31.558	31.584	33.691	42.269	46.95	39.33		33.893	41.427	43	38.39	57.535	44.72		38.527	30.61	32.51	42.048	38.16	58.1		56.809	42.307	38.356	47.28	36.94	44.421		54.048	35.581	37.12	47.37	40.57	53.28		51.393	43.927	64.61	48.83	39.712	34.053
	41.156	41.533	32.788	48.107	50.35	39.6		32.713	33.981	37.2	39.78	38.703	37.41		44.477	31.008	33.89	44.076	31.89	57.7		41.427	36.943	35.734	51.71	37	54.108		53.581	36.317	54.685	46.59	58.41	49.317		51.604	50.238	52.46	48.97	50.347	36.197
	34.34	41.788	26.696	48.017	42.11	38.39		32.638	42.269	38.76	51.01	40.306	39.42		43.684	31.73	39.51	45.321	32.48	58.77		38.135	32.979	29.916	49.52	40.96	42.165		57.568	31.175	43.251	54.66	39.71	54.108		49.555	57.34	49.85	45.16	38.781	35.466
	30.395	44.794	36.227	42.107	44.48	42.31		30.368	41.788	39.4	41.59	34.34	32.71		39.492	31.979	36.68	37.646	38.16	72.29		38.984	33.901	45.824	36.23	42.27	49.544		51.249	44.076	41.533	50.25	55.05	70.081		43.251	47.422	50.58	43.65	40.97	37.201
	42.307	39.27	32.612	47.278	45.55	36.68		36.076	40.326	42.42	46.8	35.118	31.73		44.206	47.209	34.59	38.562	40.69	52.16		39.986	31.584	32.979	41.37	38.39	49.692		58.824	33.447	50.536	41.47	53.32	71.716		42.307	58.447	46.52	42.11	41.117	32.713
	47.577	47.657	20.325	41.368	40.86	50.58		36.023	33.504	41.47	44.65	50.945	28.13		37.79	46.392	41.16	40.414	43.03	37.15		47.646	37.855	40.65	37.68	43	49.939		56.501	31.035	38.703	43.81	50.42	74.358		58.972	59.18	42.31	46.78	43.232	35.65
	40.683	48.604	32.704	47.284	35.95	48.73		31.73	46.233	41.53	48.83	33.893	28.54		43.358	43.628	36.23	35.803	42.16	49.41		44.721	31.008	42.985	51.11	35.83	52.464		50.563	32.713	49.112	45.55	45.87	57.001		62.717	55.206	48.58	49.53	43.684	30.368
	36.34	43.49	28.275	42.903	43	40.14		27.243	45.062	35.95	40.47	33.176	37.86		41.605	49.179	28.03	37.855	40.71	58.51		43.453	38.164	39.644	43.89	33.28	47.971		49.824	37.201	42.628	55.05	48.7	60.286		49.758	42.979	35.95	55.5	39.986	23.685
	32.377	45.086	24.832	43.641	40.44	41.6		30.867	42.641	39.33	39.78	41.03	31.18		44.076	41.631	33.89	34.845	43.75	44.94		41.631	45.158	42.826	37.3	28.07	50.735		58.054	36.676	45.931	40.14	52.34	53.028		44.861	54.189	39.84	56.8	29.733	28.848
	36.265	48.699	27.332	42.165	45.36	46.27		31.306	43.609	35.22	37.05	34.916	39.6		37.646	50.945	37.45	38.135	40.57	46.96		35.374	45.567	37.675	45.07	29.88	52.884		54.204	29.027	41.427	43.75	47.85	58.885		45.567	45.925	44.45	47.34	37.333	26.604
	34.459	38.413	27.847	52.136	40.44	41.03		35.118	42.947	44.21	38.03	29.224	40.86		44.076	44.348	46.07	35.704	34.37	55.16		42.622	45.824	40.683	40.86	24.56	50.282		45.896	35.833	40.061	47.52	47.3	60.737		58.875	42.288	57.5	46.66	43.94	34.109
	43.884	45.406	28.429	42.113	33.45	49.23		37.149	40.441	39.12	46.66	27.162	41.17		37.855	50.837	44.87	45.979	42.02	62.28		48.243	39.381	40.97	51.74	39.12	60.023		38.328	36.378	36.378	45.69	44.16	53.779		40.656	49.955	66.34	46.72	44.329	37.79
	30.323	37.87	37.054	39.891	38.98	50.56		34.845	39.263	36.94	51.19	38.781	48.83		40.191	41.71	38.08	53.85	39.84	54.2		38.984	32.721	43.453	52.73	37.67	59.868		41.394	32.31	42.288	42.75	43.75	57.7		41.348	53.535	52.09	36.02	44.329	37.682
	37.703	32.268	38.984	56.264	40.33	45.93		33.893	30.646	37.1	47.24	45.824	39.99		27.102	46.954	35.52	40.656	41.6	45.57		50.886	39.012	39.986	45.79	42.27	61.438		49.378	31.008	40.041	47.67	41.59	56.655		50.633	49.229	47.21	45.69	39.402	34.109
	41.19	39.952	28.419	43.809	39.4	39.01		36.49	40.313	32.18	43.94	32.251	40.87		28.744	59.429	42.54	40.468	52.24	51.6		47.737	46.721	37.384	43.45	39.95	56.626		41.05	34.404	39.152	39.12	30.65	42.947		61.916	55.84	40.65	43.45	44.624	45.788
	35.466	38.879	25.771	55.801	40.44	40.66		35.864	33.691	29.27	37.38	28.848	38.87		31.306	55.85	57.7	37.054	40.44	52.96		57.492	33.201	35.242	45.57	42.95	68.442		41.427	29.916	37.754	35.83	38.54	52.199		46.954	50.945	45.32	41.71	42.113	27.342
	45.514	34.053	34.085	57.851	40.8	48.16		39.595	38.135	33.04	43.03	30.458	34.85		31.306	40.864	52.14	37.732	44.79	48.24		52.574	31.385	41.05	44.04	43.03	51.142		36.624	30.134	37.384	42.64	41.03	47.629		46.492	53.336	45.01	39.26	40.306	36.565
	43.628	30.143	39.547	46.954	43.48	46.66		43.609	41.156	24.2	44.35	33.699	39.01		36.676		51.45	42.003	43.48	48.83		45.591	32.268	40.353	39.07	35.95	59.672		40.367	26.18	31.722	43.91	45.06	52.214		39.096	43.94	53.64	38.36	33.893	32.713
	33.642	31.558	29.916	44.446	42.16	38.03		33.406	43.232	28.13	40.41	31.722	38.03		31.14		43.23	43.609	36.23	53.25		49.112	41.03	46.251	45.06	35.83	48.204		37.289	25.802	34.085	43.36	47.12	53.336		60.633	46.115	45.98	39.95	43.609	38.76
	26.398	34.586	27.876	48.356	40.33	35.54		48.912	35.704	28.85	47.28	32.813	40.9		26.778		48.24	46.639	33.64	54.73		50.428	46.28	35.765	43.25	34.94	43.684		46.919	32.704	39.547	44.65	44.21	54.325		49.384	51.589	45.59	41.82	46.28	36.378
	38.328	37.376	27.422	53.213	48.02	30.73		34.459	30.788	34.05	46.3	27.847	38.14		35.312		54.05	36.107	34.22	40.41		37.384	39.979	43.074	41.3	33.89	55.008		38.675	37.406	38.668	46.07	44.82	64.793		56.631	52.9	55.29	40.65	42.003	38.135
	40.367	35.978	29.41	49.317	40.49	34.05		41.394	40.683	44.79	36.26	24.997	35.37		25.802		36.77	46.28	36.23	49.3		54.535	41.847	37.289	26.52	33.04	78.603		50.606	36.55	34.277	43.54	42.16	64.145		56.38	42.21	65.11	39.95	39.644	35.458
	32.208	46.843	27.758	51.185	39.12	41.63		39.644	46.639	39.99	35.04	26.768	37.02		30.61		45.82	40.656	31.82	50.23		53.193	43.653	25.419	35.65	41.9	49.07		49.378	39.005	36.699	41.35	43.61	50.233		47.301	43.453	53.85	41.03	38.703	24.766
	42.571	36.676	26.635	58.875	40.71	39.68		50.428	37.384	36.94	35.73	28.687	32.51		25.246		51.39	44.088	35.7	51.31		47.197	38.328	34.617	42.31	33.04	58.171		51.842	27.243	31.868	39.49	37.98	69.302		37.841	39.34	40.31	39.51	38.732	31.341
	49.846	44.255	29.102	55.008	47.52	39.68			40.569	29.27	37.38	27.122	37		31.722		42.54	45.496	37.67	58.19		41.905	36.55	34.617	59.13	36.94	42.801		43.074	33.723	30.859	37.15	35.28	53.718		45.806	45.086	50.55	43.76	35.864	32.183
	44.648	54.294	23.125	54.909	43.73	42.44			45.735	30.46	37.02	33.691	42.26		28.081		37.15	32.183	37.67	45.22		39.547	40.191	27.243	51.01	34.05	42.526		44.483	32.403	32.813	32.79	28.97	59.291		40.191	36.624	53.2	30.4	43.734	34.939
	40.629	42.699	21.926	44.446	36.68	41.39			46.919	29.57	37.67	34.869	31.62		34.845		33.89	43.609	44.28	46.84		44.187	43.074	33.691	56.26	37.98	51.446		44.77	35.581	48.967	29.67	37.86	58.597		43.877	44.477	44.09	38.77	36.378	33.332
	49.889	37.384	32.436	50.735	38.36	39.33			32.813	30.29	33.2	34.491	30.54		36.378		30.61	36.378	35.4	48.36		50.821	33.755	31.411	40.86	35.52	42.048		43.434	34.617	39.822	32.95	39.1	57.225		39.754	42.884	49.58	39.76	34.277	37.985
	43.453	37.024	28.429	51.879	31.18	44.28			43.609	35.31	33.45	34.491	34.46		37.675		40.47	52.961	34.69	48.34		49.051	33.332		51.6	40.19	52.858		40.495		41.269	32.79	30.61	59.254		29.27	35.864	52.24	38.77	39.547	34.34
	39.457	38.527	26.429	60.286	41.35	41.69			47.577	33.64	34.85		36.88		29.102		39.78	42.622	29.1	54.32		52.303	39.423		58.54	37.67	44.088		45.979			39.38	35.03	58.223		34.491	44.922	56.63	45.22	39.678	35.312
	37.529	47.058	34.728	46.492	35.52	40.2			51.121	31.89	36.74		44.09		38.135		29.44	42.68	33.76	47.02		43.884	28.032		45.51	34.34	61.077		68.982			50.07	36.68	57.983		35.312	42.846	53.07	38.98	47.301	33.185
	42.113	46.156	31.166	49.112	38.31	42.68			44.55	29.44	35.04		33.2		42.333		31.36	39.096	36.08	47.02		36.699	30.458		40.65	34.16	62.14					42.95	43.23	63.465		34.625	44.477	61.92	42.62	43.641	28.97
	48.356	39.005	31.175	48.424	43.36	36.92			38.164	31.07	46.26		36.68		30.788		40.68	38.392				45.086	31.722		33.33	37.38	51.689					38.14	44.72	42.846			50.146	66.93	45.28	39.76	37.819
	40.797	42.846	39.712	43.927	33.47	42			42.833	19.71	38.31		39.75		39.781		48.02	36.016				41.905			34.49	47.58	50.886					38.33	42.11	56.089			36.676	52.61	48.16	38.732	38.257
	40.797	38.668	35.52	51.393	35.28	40.64			36.58	27.81	45.12		40.96				42	30.07				52.402			39.78	33.04	67.402					31.38	46.26	52.884			40.061	60.18	44.26	42.616	34.845
	40.191	39.712	37.667	55.404	36.23	42.95			39.005	31.89	37.74		34.28				38.31	34.688				49.279			42.53	36.38	46.304					32.8	33.7	49.378			43.94	59.3	40.33	44.77	44.94
	35.734	32.912		48.598	34.44	37.18			36.699	23.48	48.24		30.46				37.12	34.364				53.866			40.65	35.4	53.779					33.84	37.73	52.61			49.378	58.96	45.12	42.833	45.633
	36.676	48.806		39.381	35.54	37.99			51.779	26.89	39.82		33.1				39.34	33.201				54.685			45.41	35.73	56.163					55.15	53.78	58.541			32.403	62.99		49.112	39.005
	36.58	41.788		43.609	31.31	34.46				30.46	36.35		30.37				31.35	34.728							48.12	31.72	62.35					61.62	63.56	42.846			36.069	50.8		46.516	42.699
	40.743	40.757		47.006	28.13	39.16				25.47	43.43		37.27				34.01	28.515							38.31	35.24						51.74	49.58	58.587			42.846	58.1			43.03
	36.137			42.979	30.07	37.38				20.58			38.16				38.53	34.221							31.77	35.76						39.71	49.89	46.263			39.754	39.92			38.307
	36.076			43.232	33.2	29.1				24.56			29.78				33.58	30.395							37.62	37.61						39.82	38.03				44.323	52.46			42.846
	40.252			47.537	43.64	35.66				21.96			41.35				36.14	37.289							42.29	48.1						34.87	38.53				42.616	42.11			49.145
	43.036			42.468	28.27	33.99				25.52			32.54					28.895							43.73							35.58	38.39				43.853	55.72			48.559
	40.367			47.301	36.08	26.14				25.21			37.1					24.232							38.36							37.1	43.28				37.841	45.36			56.958
	37.754			42.003	37.84	22.47				32.38								32.377							37.62							34.09	50.04				43.628				50.238
	41.295			46.392	34.22	27.81				27.25								35.658							39.98							34.09	44.72
	43.853			45.225	33.11	43.88				24.39								45.472							33.64
				40.957	32.38	34.49				25.12								41.801							39.68
				39.005	33.01	36.58				23.82															42.95
				37.703	38.56	35.19				30.46															42.62
				37.098	39.34	45.59				33.83															46.09
				44.477	37.91	44.4				24.83															38.41
				40.306	34.44	37.09				27.76
					34.73					17.62
					36.5					18.88
					39.26					29.14
					32.4					27.25
					43.36					25.21
					44.32					26.63
					41.35					21.93
					40.96					26.63
					43.61

[truncated: 6 more sheets: Right Ca2, Right Ca3, Right gyrus dentatus, Body weight, Food consumption, water consumption]
